# Supplementary material for: From cryptic to colorful: Evolutionary decoupling of larval and adult color in butterflies
Source: Evol Lett. 2019 Dec 12;4(1):34–43. doi: 10.1002/evl3.149 (PMC7006464; doi:10.1002/evl3.149)
Supplement: Supplementary file 2 [file EVL3-4-34-s002.xls]

## Sheet: Sheet1
Species name	Family	Caterpillar	Male upperside	Male underside	Female upperside	Female underside	Adult upperside	Adult underside
Acraea andromacha	Nymphalidae	http://lepidoptera.butterflyhouse.com.au/nymp/andromacha.html	http://lepidoptera.butterflyhouse.com.au/nymp/andromacha.html	http://lepidoptera.butterflyhouse.com.au/nymp/andromacha.html					Adult forewings are transparent
Acraea terpsicore	Nymphalidae	http://lepidoptera.butterflyhouse.com.au/nymp/terpsicore.html	http://www.purvision.com/butterflies/index.html	http://www.purvision.com/butterflies/index.html
Apaturina erminea	Nymphalidae	http://beta.boldsystems.org/index.php/TaxBrowser_Taxonpage?taxid=247942	http://lepidoptera.butterflyhouse.com.au/nymp/erminea.html
Argynnina cyrila	Nymphalidae	Scanned from Orr, A. and Kitching, R. 2010. The butterflies of Australia. Jacana Books. Australia.	http://www.purvision.com/butterflies/index.html	http://www.purvision.com/butterflies/index.html	http://www.purvision.com/butterflies/index.html	http://www.purvision.com/butterflies/index.html
Argynnis hyperbius	Nymphalidae	https://www.ifoundbutterflies.org/sp/847/Argynnis-hyperbius/early-stages	http://lankanaturesummary.blogspot.com/2014/05/indian-fritillary-argynnis-hyperbius.html	http://insecta.pro/taxonomy/23256
Cethosia cydippe	Nymphalidae	https://bobsbutterflies.com.au/view_lifecycle.php?s=Cethosia%20cydippe%20chrysippe	http://www.purvision.com/butterflies/index.html	http://www.purvision.com/butterflies/index.html
Cethosia penthesilea	Nymphalidae	https://bobsbutterflies.com.au/ view_lifecycle.php? s=Cethosia%20penthesilea%20paksha	https://bobsbutterflies.com.au/view_lifecycle.php?s=Cethosia%20penthesilea%20paksha	https://bobsbutterflies.com.au/view_lifecycle.php?s=Cethosia%20penthesilea%20paksha	https://bobsbutterflies.com.au/view_lifecycle.php?s=Cethosia%20penthesilea%20paksha	https://bobsbutterflies.com.au/view_lifecycle.php?s=Cethosia%20penthesilea%20paksha
Charaxes latona	Nymphalidae	http://lepidoptera.butterflyhouse.com.au/nymp/latona.html	http://lepidoptera.butterflyhouse.com.au/nymp/latona.html	http://lepidoptera.butterflyhouse.com.au/nymp/latona.html
Charaxes sempronius	Nymphalidae	http://lepidoptera.butterflyhouse.com.au/nymp/sempronius.html	http://www.bowerbird.org.au/observations/57444	https://canberra.naturemapr.org/Community/Species/Sightings/14773	Orr, A. and Kitching, R. 2010. The butterflies of Australia. Jacana Books. Australia.
Cupha prosope	Nymphalidae	http://lepidoptera.butterflyhouse.com.au/nymp/prosope.html	https://bobsbutterflies.com.au/view_lifecycle.php?s=Cupha%20prosope%20prosope	https://bobsbutterflies.com.au/view_lifecycle.php?s=Cupha%20prosope%20prosope	https://bobsbutterflies.com.au/view_lifecycle.php?s=Cupha%20prosope%20prosope	https://bobsbutterflies.com.au/view_lifecycle.php?s=Cupha%20prosope%20prosope
Danaus affinis	Nymphalidae	https://bobsbutterflies.com.au/view_lifecycle.php?s=Danaus%20affinis%20affinis	https://bobsbutterflies.com.au/view_lifecycle.php?s=Danaus%20affinis%20affinis	https://bobsbutterflies.com.au/view_lifecycle.php?s=Danaus%20affinis%20affinis	https://bobsbutterflies.com.au/view_lifecycle.php?s=Danaus%20affinis%20affinis	https://bobsbutterflies.com.au/view_lifecycle.php?s=Danaus%20affinis%20affinis
Danaus chrysippus	Nymphalidae	http://lepidoptera.butterflyhouse.com.au/nymp/chrysippus.html	http://lepidoptera.butterflyhouse.com.au/nymp/chrysippus.html	http://lepidoptera.butterflyhouse.com.au/nymp/chrysippus.html	http://lepidoptera.butterflyhouse.com.au/nymp/chrysippus.html	http://lepidoptera.butterflyhouse.com.au/nymp/chrysippus.html
Danaus genutia	Nymphalidae	http://lepidoptera.butterflyhouse.com.au/nymp/genutia.html	http://lepidoptera.butterflyhouse.com.au/nymp/genutia.html	http://lepidoptera.butterflyhouse.com.au/nymp/genutia.html
Danaus petilia	Nymphalidae	http://www.purvision.com/butterflies/index.html	http://www.purvision.com/butterflies/index.html	http://www.purvision.com/butterflies/index.html
Danaus plexippus	Nymphalidae	http://www.purvision.com/butterflies/index.html	http://www.purvision.com/butterflies/index.html	http://www.purvision.com/butterflies/index.html	http://www.purvision.com/butterflies/index.html	http://www.purvision.com/butterflies/index.html
Doleschallia bisaltide	Nymphalidae	https://bobsbutterflies.com.au/view_lifecycle.php? s=Doleschallia%20bisaltide%20australis	https://bobsbutterflies.com.au/view_lifecycle.php? s=Doleschallia%20bisaltide%20australis	https://bobsbutterflies.com.au/view_lifecycle.php? s=Doleschallia%20bisaltide%20australis	https://bobsbutterflies.com.au/view_lifecycle.php? s=Doleschallia%20bisaltide%20australis	https://bobsbutterflies.com.au/view_lifecycle.php? s=Doleschallia%20bisaltide%20australis
Elymnias agondas	Nymphalidae	https://bobsbutterflies.com.au/view_lifecycle.php? s=Elymnias%20agondas%20australiana	https://bobsbutterflies.com.au/view_lifecycle.php? s=Elymnias%20agondas%20australiana	https://bobsbutterflies.com.au/view_lifecycle.php? s=Elymnias%20agondas%20australiana	https://bobsbutterflies.com.au/view_lifecycle.php? s=Elymnias%20agondas%20australiana	https://bobsbutterflies.com.au/view_lifecycle.php? s=Elymnias%20agondas%20australiana
Euploea algea	Nymphalidae	http://lepidoptera.butterflyhouse.com.au/nymp/algea.html	http://lepidoptera.butterflyhouse.com.au/nymp/algea.html	http://lepidoptera.butterflyhouse.com.au/nymp/algea.html
Euploea core	Nymphalidae	http://lepidoptera.butterflyhouse.com.au/nymp/core.html	https://bobsbutterflies.com.au/view_lifecycle.php?s=Euploea%20core%20corinna	https://bobsbutterflies.com.au/view_lifecycle.php?s=Euploea%20core%20corinna	https://bobsbutterflies.com.au/view_lifecycle.php?s=Euploea%20core%20corinna	https://bobsbutterflies.com.au/view_lifecycle.php?s=Euploea%20core%20corinna
Euploea modesta	Nymphalidae	http://lepidoptera.butterflyhouse.com.au/nymp/modesta.html	http://lepidoptera.butterflyhouse.com.au/nymp/modesta.html
Euploea sylvester	Nymphalidae	http://lepidoptera.butterflyhouse.com.au/nymp/sylvester.html	https://carnivora.net/printthread.php?tid=1243	https://carnivora.net/printthread.php?tid=1243
Euploea tulliolus	Nymphalidae	http://lepidoptera.butterflyhouse.com.au/nymp/tulliolus.html	https://bobsbutterflies.com.au/view_lifecycle.php?s=Euploea%20tulliolus%20tulliolus	https://bobsbutterflies.com.au/view_lifecycle.php?s=Euploea%20tulliolus%20tulliolus	https://bobsbutterflies.com.au/view_lifecycle.php?s=Euploea%20tulliolus%20tulliolus	https://bobsbutterflies.com.au/view_lifecycle.php?s=Euploea%20tulliolus%20tulliolus
Geitoneura acantha	Nymphalidae	http://lepidoptera.butterflyhouse.com.au/nymp/acantha.html	https://bobsbutterflies.com.au/view_lifecycle.php?s=Geitoneura%20acantha	https://bobsbutterflies.com.au/view_lifecycle.php?s=Geitoneura%20acantha	https://bobsbutterflies.com.au/view_lifecycle.php?s=Geitoneura%20acantha	https://bobsbutterflies.com.au/view_lifecycle.php?s=Geitoneura%20acantha
Geitoneura klugii	Nymphalidae	http://lepidoptera.butterflyhouse.com.au/nymp/klugii.html	http://lepidoptera.butterflyhouse.com.au/nymp/klugii.html	http://lepidoptera.butterflyhouse.com.au/nymp/klugii.html
Heteronympha banksii	Nymphalidae	http://lepidoptera.butterflyhouse.com.au/nymp/banksii.html	http://lepidoptera.butterflyhouse.com.au/nymp/banksii.html		http://lepidoptera.butterflyhouse.com.au/nymp/banksii.html
Heteronympha merope	Nymphalidae	http://lepidoptera.butterflyhouse.com.au/nymp/merope.html	http://lepidoptera.butterflyhouse.com.au/nymp/merope.html
Heteronympha paradelpha	Nymphalidae	http://lepidoptera.butterflyhouse.com.au/nymp/paradelpha.html	http://lepidoptera.butterflyhouse.com.au/nymp/paradelpha.html	http://lepidoptera.butterflyhouse.com.au/nymp/paradelpha.html	http://lepidoptera.butterflyhouse.com.au/nymp/paradelpha.html
Hypocysta euphemia	Nymphalidae	http://lepidoptera.butterflyhouse.com.au/nymp/euphemia.html	https://bobsbutterflies.com.au/view_lifecycle.php?s=Hypocysta%20euphemia	https://bobsbutterflies.com.au/view_lifecycle.php?s=Hypocysta%20euphemia	https://bobsbutterflies.com.au/view_lifecycle.php?s=Hypocysta%20euphemia	https://bobsbutterflies.com.au/view_lifecycle.php?s=Hypocysta%20euphemia
Hypocysta irius	Nymphalidae	http://lepidoptera.butterflyhouse.com.au/nymp/irius.html	http://www.purvision.com/butterflies/index.html?http%3A//www.purvision.com/butterflies/Hypocysta_irius/index.html	http://www.purvision.com/butterflies/index.html?http%3A//www.purvision.com/butterflies/Hypocysta_irius/index.html			http://www.purvision.com/butterflies/index.html	http://www.purvision.com/butterflies/index.html
Hypocysta metirius	Nymphalidae	http://lepidoptera.butterflyhouse.com.au/nymp/metirius.html	https://www.learnaboutbutterflies.com/Australia%20-%20Hypocysta%20metirius.htm	http://www.tobias-westmeier.de/nature_butterflies_australia_comparison_hypocysta.php			https://www.learnaboutbutterflies.com/Australia%20-%20Hypocysta%20metirius.htm	http://lepidoptera.butterflyhouse.com.au/nymp/metirius.html
Hypocysta pseudirius	Nymphalidae	http://lepidoptera.butterflyhouse.com.au/nymp/pseudirius.html	http://www.tobias-westmeier.de/nature_butterflies_australia_species.php?name=hypocysta_pseudirius	http://www.tobias-westmeier.de/nature_butterflies_australia_species.php?name=hypocysta_pseudirius			http://www.tobias-westmeier.de/ nature_butterflies_australia_species.php? name=hypocysta_pseudirius	http://www.tobias-westmeier.de/ nature_butterflies_australia_species.php? name=hypocysta_pseudirius
Hypolimnas alimena	Nymphalidae	https://bobsbutterflies.com.au/view_lifecycle.php?s=Hypolimnas%20alimena%20lamina	https://www.jcu.edu.au/discover-nature-at-jcu/animals/butterflies-and-moths-by-scientific-name/hypolimnas-alimena
Hypolimnas anomala anomala	Nymphalidae	http://www.butterflycircle.com/checklist/showbutterfly/101	http://www.butterflycircle.com/checklist/showbutterfly/101	http://www.butterflycircle.com/checklist/showbutterfly/101			http://www.butterflycircle.com/checklist/showbutterfly/101	http://www.butterflycircle.com/checklist/showbutterfly/101
Hypolimnas bolina	Nymphalidae	https://bobsbutterflies.com.au/view_lifecycle.php?s=Hypolimnas%20bolina%20nerina	https://bobsbutterflies.com.au/view_lifecycle.php?s=Hypolimnas%20bolina%20nerina	https://bobsbutterflies.com.au/view_lifecycle.php?s=Hypolimnas%20bolina%20nerina	https://bobsbutterflies.com.au/view_lifecycle.php?s=Hypolimnas%20bolina%20nerina	https://bobsbutterflies.com.au/view_lifecycle.php?s=Hypolimnas%20bolina%20nerina
Junonia hedonia	Nymphalidae	https://bobsbutterflies.com.au/view_lifecycle.php?s=Junonia%20hedonia%20zelima	https://bobsbutterflies.com.au/view_lifecycle.php?s=Junonia%20hedonia%20zelima	https://bobsbutterflies.com.au/view_lifecycle.php?s=Junonia%20hedonia%20zelima	https://bobsbutterflies.com.au/view_lifecycle.php?s=Junonia%20hedonia%20zelima	https://bobsbutterflies.com.au/view_lifecycle.php?s=Junonia%20hedonia%20zelima
Junonia orithya	Nymphalidae	http://lepidoptera.butterflyhouse.com.au/nymp/orithya.html	https://bobsbutterflies.com.au/view_lifecycle.php?s=Junonia%20orithya%20albicincta	https://bobsbutterflies.com.au/view_lifecycle.php?s=Junonia%20orithya%20albicincta	https://bobsbutterflies.com.au/view_lifecycle.php?s=Junonia%20orithya%20albicincta	https://bobsbutterflies.com.au/view_lifecycle.php?s=Junonia%20orithya%20albicincta
Junonia villida	Nymphalidae	http://lepidoptera.butterflyhouse.com.au/nymp/villida.html	https://bobsbutterflies.com.au/view_lifecycle.php?s=Junonia%20villida%20calybe	https://bobsbutterflies.com.au/view_lifecycle.php?s=Junonia%20villida%20calybe	https://bobsbutterflies.com.au/view_lifecycle.php?s=Junonia%20villida%20calybe	https://bobsbutterflies.com.au/view_lifecycle.php?s=Junonia%20villida%20calybe
Melanitis leda	Nymphalidae	http://lepidoptera.butterflyhouse.com.au/nymp/leda.html	https://bobsbutterflies.com.au/view_lifecycle.php?s=Melanitis%20leda%20bankia	https://bobsbutterflies.com.au/view_lifecycle.php?s=Melanitis%20leda%20bankia	https://bobsbutterflies.com.au/view_lifecycle.php?s=Melanitis%20leda%20bankia	https://bobsbutterflies.com.au/view_lifecycle.php?s=Melanitis%20leda%20bankia
Mycalesis perseus	Nymphalidae	http://lepidoptera.butterflyhouse.com.au/nymp/perseus.html	http://lepidoptera.butterflyhouse.com.au/nymp/perseus.html	http://www.butterflycircle.com/checklist/showbutterfly/120	http://lepidoptera.butterflyhouse.com.au/nymp/perseus.html
Mycalesis terminus	Nymphalidae	https://bobsbutterflies.com.au/view_lifecycle.php? s=Mycalesis%20terminus%20terminus	https://bobsbutterflies.com.au/view_lifecycle.php? s=Mycalesis%20terminus%20terminus	https://bobsbutterflies.com.au/view_lifecycle.php? s=Mycalesis%20terminus%20terminus	https://bobsbutterflies.com.au/view_lifecycle.php? s=Mycalesis%20terminus%20terminus	https://bobsbutterflies.com.au/view_lifecycle.php? s=Mycalesis%20terminus%20terminus
Mynes geoffroyi	Nymphalidae	http://lepidoptera.butterflyhouse.com.au/nymp/geoffroyi.html	http://lepidoptera.butterflyhouse.com.au/nymp/geoffroyi.html	http://lepidoptera.butterflyhouse.com.au/nymp/geoffroyi.html	http://lepidoptera.butterflyhouse.com.au/nymp/geoffroyi.html	http://lepidoptera.butterflyhouse.com.au/nymp/geoffroyi.html
Neptis praslini	Nymphalidae	https://bobsbutterflies.com.au/view_lifecycle.php?s=Neptis%20praslini%20staudingereana	http://lepidoptera.butterflyhouse.com.au/nymp/praslini.html	http://lepidoptera.butterflyhouse.com.au/nymp/praslini.html
Oreixenica correae	Nymphalidae	Bond, S. 2016. Field guide to the butterflies of the Australian Capital Territory. NPA Publication Working Group. Canberra.	http://www.purvision.com/butterflies/index.html	http://www.purvision.com/butterflies/index.html	http://www.purvision.com/butterflies/index.html	http://www.purvision.com/butterflies/index.html
Oreixenica kershawi	Nymphalidae	http://lepidoptera.butterflyhouse.com.au/nymp/kershawi-o.html	Orr, A. and Kitching, R. 2010. The butterflies of Australia. Jacana Books. Australia.	Orr, A. and Kitching, R. 2010. The butterflies of Australia. Jacana Books. Australia.
Oreixenica orichora	Nymphalidae	Bond, S. 2016. Field guide to the butterflies of the Australian Capital Territory. NPA Publication Working Group. Canberra.					Bond, S. 2016. Field guide to the butterflies of the Australian Capital Territory. NPA Publication Working Group. Canberra.	Bond, S. 2016. Field guide to the butterflies of the Australian Capital Territory. NPA Publication Working Group. Canberra.
Pantoporia consimilis	Nymphalidae	https://bobsbutterflies.com.au/view_lifecycle.php?s=Pantoporia%20consimilis%20consimilis	https://bobsbutterflies.com.au/view_lifecycle.php?s=Pantoporia%20consimilis%20consimilis	https://bobsbutterflies.com.au/view_lifecycle.php?s=Pantoporia%20consimilis%20consimilis	https://bobsbutterflies.com.au/view_lifecycle.php?s=Pantoporia%20consimilis%20consimilis	https://bobsbutterflies.com.au/view_lifecycle.php?s=Pantoporia%20consimilis%20consimilis
Phaedyma shepherdi	Nymphalidae	https://bobsbutterflies.com.au/view_lifecycle.php? s=Phaedyma%20shepherdi%20shepherdi	https://bobsbutterflies.com.au/view_lifecycle.php? s=Phaedyma%20shepherdi%20shepherdi	https://bobsbutterflies.com.au/view_lifecycle.php? s=Phaedyma%20shepherdi%20shepherdi	https://bobsbutterflies.com.au/view_lifecycle.php? s=Phaedyma%20shepherdi%20shepherdi	https://bobsbutterflies.com.au/view_lifecycle.php? s=Phaedyma%20shepherdi%20shepherdi
Phalanta phalantha	Nymphalidae	http://butterflycircle.blogspot.com/2010/09/life-history-of-leopard.html	http://butterflycircle.blogspot.com/2010/09/life-history-of-leopard.html	http://butterflycircle.blogspot.com/2010/09/life-history-of-leopard.html			http://butterflycircle.blogspot.com/2010/09/life-history-of-leopard.html	http://butterflycircle.blogspot.com/2010/09/life-history-of-leopard.html
Polyura sempronius	Nymphalidae	https://bobsbutterflies.com.au/view_lifecycle.php?s=Polyura%20sempronius%20sempronius	https://bobsbutterflies.com.au/view_lifecycle.php?s=Polyura%20sempronius%20sempronius	https://bobsbutterflies.com.au/view_lifecycle.php?s=Polyura%20sempronius%20sempronius	https://bobsbutterflies.com.au/view_lifecycle.php?s=Polyura%20sempronius%20sempronius	https://bobsbutterflies.com.au/view_lifecycle.php?s=Polyura%20sempronius%20sempronius
Taenaris artemis	Nymphalidae	http://www.projectnoah.org/spottings/38257006	https://www.google.com.au/search?biw=1505&bih=862&tbm=isch&sa=1&ei=P6zOW7a6BMG0rQGClIv4Bw&q=%22Taenaris+artemis%22+caterpillar&oq=%22Taenaris+artemis%22+caterpillar&gs_l=img.3...71738.76089.0.81648.4.4.0.0.0.0.141.523.0j4.4.0....0...1c.1.64.img..0.0.0....0.XBmRe49FMC0#imgrc=AjCUvkST9WUmeM:	Orr, A. and Kitching, R. 2010. The butterflies of Australia. Jacana Books. Australia.
Tellervo zoilus	Nymphalidae	http://lepidoptera.butterflyhouse.com.au/nymp/zoilus.html	http://lepidoptera.butterflyhouse.com.au/nymp/zoilus.html	http://lepidoptera.butterflyhouse.com.au/nymp/zoilus.html	http://lepidoptera.butterflyhouse.com.au/nymp/zoilus.html		http://lepidoptera.butterflyhouse.com.au/nymp/zoilus.html	http://lepidoptera.butterflyhouse.com.au/nymp/zoilus.html
Tirumala hamata	Nymphalidae	James, D.G. 2017. The book of caterpillars. The University of Chicago Press, Chicago, USA.	http://lepidoptera.butterflyhouse.com.au/nymp/hamata.html	http://lepidoptera.butterflyhouse.com.au/nymp/hamata.html			http://lepidoptera.butterflyhouse.com.au/nymp/hamata.html	http://lepidoptera.butterflyhouse.com.au/nymp/hamata.html
Tisiphone abeona	Nymphalidae	http://lepidoptera.butterflyhouse.com.au/nymp/abeona.html	http://lepidoptera.butterflyhouse.com.au/nymp/abeona.html	http://lepidoptera.butterflyhouse.com.au/nymp/abeona.html			http://www.purvision.com/butterflies/index.html	http://www.purvision.com/butterflies/index.html
Vagrans egista	Nymphalidae	https://bobsbutterflies.com.au/view_lifecycle.php?s=Vagrans%20egista%20propinqua	http://www.ifoundbutterflies.org/sp/908/Vagrans-egista	http://www.ifoundbutterflies.org/sp/908/Vagrans-egista			http://www.purvision.com/butterflies/index.html	http://www.purvision.com/butterflies/index.html
Vanessa cardui	Nymphalidae	http://lepidoptera.butterflyhouse.com.au/nymp/cardui.html	http://www.naba.org/chapters/nabambc/frames-2species.asp?sp1=Vanessa-virginiensis&sp2=Vanessa-cardui	http://www.naba.org/chapters/nabambc/frames-2species.asp?sp1=Vanessa-virginiensis&sp2=Vanessa-cardui			http://www.naba.org/chapters/nabambc/frames-2species.asp?sp1=Vanessa- virginiensis&sp2=Vanessa-cardui	http://www.naba.org/chapters/nabambc/frames-2species.asp?sp1=Vanessa- virginiensis&sp2=Vanessa-cardui
Vanessa itea	Nymphalidae	https://bobsbutterflies.com.au/view_lifecycle.php?s=Vanessa%20itea	https://bobsbutterflies.com.au/view_lifecycle.php?s=Vanessa%20itea	https://bobsbutterflies.com.au/view_lifecycle.php?s=Vanessa%20itea			http://lepidoptera.butterflyhouse.com.au/nymp/itea.html	http://lepidoptera.butterflyhouse.com.au/nymp/itea.html
Vanessa kershawi	Nymphalidae	http://lepidoptera.butterflyhouse.com.au/nymp/kershawi-v.html	http://www.purvision.com/butterflies/index.html	http://www.purvision.com/butterflies/index.html
Vindula arsinoe	Nymphalidae	https://bobsbutterflies.com.au/view_lifecycle.php?s=Vindula%20arsinoe%20ada	https://bobsbutterflies.com.au/view_lifecycle.php?s=Vindula%20arsinoe%20ada	https://bobsbutterflies.com.au/view_lifecycle.php?s=Vindula%20arsinoe%20ada	https://bobsbutterflies.com.au/view_lifecycle.php?s=Vindula%20arsinoe%20ada	https://bobsbutterflies.com.au/view_lifecycle.php?s=Vindula%20arsinoe%20ada
Yoma sabina	Nymphalidae	https://bobsbutterflies.com.au/view_lifecycle.php?s=Yoma%20sabina%20parva	https://bobsbutterflies.com.au/view_lifecycle.php?s=Yoma%20sabina%20parva	https://bobsbutterflies.com.au/view_lifecycle.php?s=Yoma%20sabina%20parva	https://bobsbutterflies.com.au/view_lifecycle.php?s=Yoma%20sabina%20parva	https://bobsbutterflies.com.au/view_lifecycle.php?s=Yoma%20sabina%20parva
Atrophaneura polydorus	Papilionidae	http://lepidoptera.butterflyhouse.com.au/papi/polydorus.html	http://lepidoptera.butterflyhouse.com.au/papi/polydorus.html	http://lepidoptera.butterflyhouse.com.au/papi/polydorus.html			http://www.bubuleps.com/Atrophaneurapolydorus.php	http://www.bubuleps.com/Atrophaneurapolydorus.php
Cressida cressida	Papilionidae	https://bobsbutterflies.com.au/view_lifecycle.php?s=Cressida%20cressida%20cressida	https://bobsbutterflies.com.au/view_lifecycle.php?s=Cressida%20cressida%20cressida	https://bobsbutterflies.com.au/view_lifecycle.php?s=Cressida%20cressida%20cressida	https://bobsbutterflies.com.au/view_lifecycle.php?s=Cressida%20cressida%20cressida	https://bobsbutterflies.com.au/view_lifecycle.php?s=Cressida%20cressida%20cressida
Graphium agamemnon	Papilionidae	https://bobsbutterflies.com.au/view_lifecycle.php?s=Graphium%20agamemnon%20ligatus	https://bobsbutterflies.com.au/view_lifecycle.php?s=Graphium%20agamemnon%20ligatus	https://bobsbutterflies.com.au/view_lifecycle.php?s=Graphium%20agamemnon%20ligatus	https://bobsbutterflies.com.au/view_lifecycle.php?s=Graphium%20agamemnon%20ligatus	https://bobsbutterflies.com.au/view_lifecycle.php?s=Graphium%20agamemnon%20ligatus
Graphium aristeus	Papilionidae	https://www.123rf.com/photo_63743856_caterpillar-of-the-chain-swordtail-butterfly-graphium-aristeus-hermocrates-eating-leaf-of-host-plant.html	https://bobsbutterflies.com.au/view_lifecycle.php? s=Graphium%20aristeus%20parmatus	https://bobsbutterflies.com.au/view_lifecycle.php? s=Graphium%20aristeus%20parmatus	https://bobsbutterflies.com.au/view_lifecycle.php? s=Graphium%20aristeus%20parmatus	https://bobsbutterflies.com.au/view_lifecycle.php? s=Graphium%20aristeus%20parmatus
Graphium choredon	Papilionidae	https://bobsbutterflies.com.au/view_lifecycle.php?s=Graphium%20choredon	https://bobsbutterflies.com.au/view_lifecycle.php?s=Graphium%20choredon	https://bobsbutterflies.com.au/view_lifecycle.php?s=Graphium%20choredon	https://bobsbutterflies.com.au/view_lifecycle.php?s=Graphium%20choredon	https://bobsbutterflies.com.au/view_lifecycle.php?s=Graphium%20choredon
Graphium eurypylus lycaon	Papilionidae	https://bobsbutterflies.com.au/view_lifecycle.php?s=Graphium%20eurypylus%20lycaon	https://bobsbutterflies.com.au/view_lifecycle.php?s=Graphium%20eurypylus%20lycaon	https://bobsbutterflies.com.au/view_lifecycle.php?s=Graphium%20eurypylus%20lycaon	https://bobsbutterflies.com.au/view_lifecycle.php?s=Graphium%20eurypylus%20lycaon	https://bobsbutterflies.com.au/view_lifecycle.php?s=Graphium%20eurypylus%20lycaon
Graphium macfarlanei	Papilionidae	http://lepidoptera.butterflyhouse.com.au/papi/ macfarlanei.html	https://en.butterflycorner.net/Graphium-macfarlanei.1285.0.html	https://en.butterflycorner.net/Graphium-macfarlanei.1285.0.html
Graphium macleayanus	Papilionidae	https://bobsbutterflies.com.au/view_lifecycle.php?s=Graphium%20macleayanus%20macleayanus	https://bobsbutterflies.com.au/view_lifecycle.php?s=Graphium%20macleayanus%20macleayanus	https://bobsbutterflies.com.au/view_lifecycle.php?s=Graphium%20macleayanus%20macleayanus	https://bobsbutterflies.com.au/view_lifecycle.php?s=Graphium%20macleayanus%20macleayanus	https://bobsbutterflies.com.au/view_lifecycle.php?s=Graphium%20macleayanus%20macleayanus
Graphium sarpedon	Papilionidae	http://lepidoptera.butterflyhouse.com.au/papi/sarpedon.html	http://lepidoptera.butterflyhouse.com.au/papi/sarpedon.html	http://lepidoptera.butterflyhouse.com.au/papi/sarpedon.html
Papilio aegeus	Papilionidae	https://bobsbutterflies.com.au/view_lifecycle.php?s=Papilio%20aegeus%20aegeus	https://bobsbutterflies.com.au/view_lifecycle.php?s=Papilio%20aegeus%20aegeus	https://bobsbutterflies.com.au/view_lifecycle.php?s=Papilio%20aegeus%20aegeus	https://bobsbutterflies.com.au/view_lifecycle.php?s=Papilio%20aegeus%20aegeus	https://bobsbutterflies.com.au/view_lifecycle.php?s=Papilio%20aegeus%20aegeus
Papilio ambrax	Papilionidae	http://lepidoptera.butterflyhouse.com.au/papi/ambrax.html	http://lepidoptera.butterflyhouse.com.au/papi/ambrax.html	http://lepidoptera.butterflyhouse.com.au/papi/ambrax.html			http://www.bushpea.com/bf/pg/all/a/ambrax%20swallowtail%2001.html	http://lepidoptera.butterflyhouse.com.au/papi/ambrax.html
Papilio anactus	Papilionidae	http://lepidoptera.butterflyhouse.com.au/papi/anactus.html	http://lepidoptera.butterflyhouse.com.au/papi/anactus.html	http://lepidoptera.butterflyhouse.com.au/papi/anactus.html
Papilio demoleus	Papilionidae	http://lepidoptera.butterflyhouse.com.au/papi/demoleus.html	http://lepidoptera.butterflyhouse.com.au/papi/demoleus.html	http://lepidoptera.butterflyhouse.com.au/papi/demoleus.html
Papilio fuscus capaneus	Papilionidae	https://bobsbutterflies.com.au/view_lifecycle.php?s=Papilio%20fuscus%20capaneus	https://bobsbutterflies.com.au/view_lifecycle.php?s=Papilio%20fuscus%20capaneus	https://bobsbutterflies.com.au/view_lifecycle.php?s=Papilio%20fuscus%20capaneus	https://bobsbutterflies.com.au/view_lifecycle.php?s=Papilio%20fuscus%20capaneus	https://bobsbutterflies.com.au/view_lifecycle.php?s=Papilio%20fuscus%20capaneus
Papilio ulysses	Papilionidae	https://bobsbutterflies.com.au/view_lifecycle.php?s=Papilio%20ulysses%20joesa	https://bobsbutterflies.com.au/view_lifecycle.php?s=Papilio%20ulysses%20joesa	https://bobsbutterflies.com.au/view_lifecycle.php?s=Papilio%20ulysses%20joesa	https://bobsbutterflies.com.au/view_lifecycle.php?s=Papilio%20ulysses%20joesa	https://bobsbutterflies.com.au/view_lifecycle.php?s=Papilio%20ulysses%20joesa
Protographium leosthenes leosthenes	Papilionidae	https://bobsbutterflies.com.au/view_lifecycle.php? s=Protographium%20leosthenes%20leosthenes	https://bobsbutterflies.com.au/view_lifecycle.php? s=Protographium%20leosthenes%20leosthenes	https://bobsbutterflies.com.au/view_lifecycle.php? s=Protographium%20leosthenes%20leosthenes	https://bobsbutterflies.com.au/view_lifecycle.php? s=Protographium%20leosthenes%20leosthenes	https://bobsbutterflies.com.au/view_lifecycle.php? s=Protographium%20leosthenes%20leosthenes
Troides euphorion	Papilionidae	http://lepidoptera.butterflyhouse.com.au/papi/euphorion.html	http://lepidoptera.butterflyhouse.com.au/papi/euphorion.html	http://lepidoptera.butterflyhouse.com.au/papi/euphorion.html
Troides priamus	Papilionidae	http://lepidoptera.butterflyhouse.com.au/papi/priamus.html	https://en.butterflycorner.net/Ornithoptera-priamus.952.0.html	https://en.butterflycorner.net/Ornithoptera-priamus.952.0.html	https://en.butterflycorner.net/Ornithoptera-priamus.952.0.html	https://en.butterflycorner.net/Ornithoptera-priamus.952.0.html
Troides richmondia	Papilionidae	http://lepidoptera.butterflyhouse.com.au/papi/richmondia.html	http://lepidoptera.butterflyhouse.com.au/papi/richmondia.html	http://lepidoptera.butterflyhouse.com.au/papi/richmondia.html	http://lepidoptera.butterflyhouse.com.au/papi/richmondia.html	http://lepidoptera.butterflyhouse.com.au/papi/richmondia.html
Appias paulina	Pieridae	http://lepidoptera.butterflyhouse.com.au/pier/paulina.html	http://lepidoptera.butterflyhouse.com.au/pier/paulina.html	http://lepidoptera.butterflyhouse.com.au/pier/paulina.html	http://lepidoptera.butterflyhouse.com.au/pier/paulina.html	http://lepidoptera.butterflyhouse.com.au/pier/paulina.html
Belenois java	Pieridae	http://lepidoptera.butterflyhouse.com.au/pier/java.html	https://bobsbutterflies.com.au/view_lifecycle.php?s=Belenois%20java%20teutonia	https://bobsbutterflies.com.au/view_lifecycle.php?s=Belenois%20java%20teutonia	https://bobsbutterflies.com.au/view_lifecycle.php?s=Belenois%20java%20teutonia	https://bobsbutterflies.com.au/view_lifecycle.php?s=Belenois%20java%20teutonia
Catopsilia gorgophone	Pieridae	http://lepidoptera.butterflyhouse.com.au/pier/gorgophone.html	http://lepidoptera.butterflyhouse.com.au/pier/gorgophone.html	http://lepidoptera.butterflyhouse.com.au/pier/gorgophone.html	http://lepidoptera.butterflyhouse.com.au/pier/gorgophone.html	http://lepidoptera.butterflyhouse.com.au/pier/gorgophone.html
Catopsilia pomona	Pieridae	http://lepidoptera.butterflyhouse.com.au/pier/pomona.html	https://bobsbutterflies.com.au/view_lifecycle.php?s=Catopsilia%20pomona	https://bobsbutterflies.com.au/view_lifecycle.php?s=Catopsilia%20pomona	https://bobsbutterflies.com.au/view_lifecycle.php?s=Catopsilia%20pomona	https://bobsbutterflies.com.au/view_lifecycle.php?s=Catopsilia%20pomona
Catopsilia pyranthe	Pieridae	http://lepidoptera.butterflyhouse.com.au/pier/pyranthe.html	https://bobsbutterflies.com.au/view_lifecycle.php?s=Catopsilia%20pyranthe%20crokera	https://bobsbutterflies.com.au/view_lifecycle.php?s=Catopsilia%20pyranthe%20crokera	https://bobsbutterflies.com.au/view_lifecycle.php?s=Catopsilia%20pyranthe%20crokera	https://bobsbutterflies.com.au/view_lifecycle.php?s=Catopsilia%20pyranthe%20crokera
Catopsilia scylla	Pieridae	http://lepidoptera.butterflyhouse.com.au/pier/scylla.html	http://lepidoptera.butterflyhouse.com.au/pier/scylla.html	http://lepidoptera.butterflyhouse.com.au/pier/scylla.html	http://lepidoptera.butterflyhouse.com.au/pier/scylla.html
Cepora perimale	Pieridae	http://lepidoptera.butterflyhouse.com.au/pier/perimale.html	http://lepidoptera.butterflyhouse.com.au/pier/perimale.html	http://lepidoptera.butterflyhouse.com.au/pier/perimale.html			http://www.purvision.com/butterflies/index.html	http://www.purvision.com/butterflies/index.html
Delias aganippe	Pieridae	https://bobsbutterflies.com.au/view_lifecycle.php?s=Delias%20aganippe	https://bobsbutterflies.com.au/view_lifecycle.php?s=Delias%20aganippe	https://bobsbutterflies.com.au/view_lifecycle.php?s=Delias%20aganippe	https://bobsbutterflies.com.au/view_lifecycle.php?s=Delias%20aganippe	https://bobsbutterflies.com.au/view_lifecycle.php?s=Delias%20aganippe
Delias argenthona	Pieridae	http://lepidoptera.butterflyhouse.com.au/pier/argenthona.html	https://bobsbutterflies.com.au/view_lifecycle.php?s=Delias%20argenthona%20argenthona	https://bobsbutterflies.com.au/view_lifecycle.php?s=Delias%20argenthona%20argenthona	https://bobsbutterflies.com.au/view_lifecycle.php?s=Delias%20argenthona%20argenthona	https://bobsbutterflies.com.au/view_lifecycle.php?s=Delias%20argenthona%20argenthona
Delias harpalyce	Pieridae	http://lepidoptera.butterflyhouse.com.au/pier/harpalyce.html	http://lepidoptera.butterflyhouse.com.au/pier/harpalyce.html	http://lepidoptera.butterflyhouse.com.au/pier/harpalyce.html
Delias mysis mysis	Pieridae	https://bobsbutterflies.com.au/view_lifecycle.php?s=Delias%20mysis%20mysis	https://bobsbutterflies.com.au/view_lifecycle.php?s=Delias%20mysis%20mysis	https://bobsbutterflies.com.au/view_lifecycle.php?s=Delias%20mysis%20mysis	https://bobsbutterflies.com.au/view_lifecycle.php?s=Delias%20mysis%20mysis	https://bobsbutterflies.com.au/view_lifecycle.php?s=Delias%20mysis%20mysis
Delias nigrina	Pieridae	https://bobsbutterflies.com.au/view_lifecycle.php?s=Delias%20nigrina	https://bobsbutterflies.com.au/view_lifecycle.php?s=Delias%20nigrina	https://bobsbutterflies.com.au/view_lifecycle.php?s=Delias%20nigrina	https://bobsbutterflies.com.au/view_lifecycle.php?s=Delias%20nigrina	https://bobsbutterflies.com.au/view_lifecycle.php?s=Delias%20nigrina
Delias nysa	Pieridae	https://bobsbutterflies.com.au/view_lifecycle.php?s=Delias%20nysa%20nysa	http://lepidoptera.butterflyhouse.com.au/pier/nysa.html	http://lepidoptera.butterflyhouse.com.au/pier/nysa.html	http://lepidoptera.butterflyhouse.com.au/pier/nysa.html	http://lepidoptera.butterflyhouse.com.au/pier/nysa.html
Elodina angulipennis	Pieridae	http://lepidoptera.butterflyhouse.com.au/pier/angulipennis.html	http://lepidoptera.butterflyhouse.com.au/pier/angulipennis.html	http://lepidoptera.butterflyhouse.com.au/pier/angulipennis.html			http://www.aus-lep.com/FAMILIES%20HTM%20FILES/Pieridae/Pierinae/elodina%20angulipennis.htm	http://www.aus-lep.com/FAMILIES%20HTM%20FILES/Pieridae/Pierinae/elodina%20angulipennis.htm
Elodina parthia	Pieridae	http://lepidoptera.butterflyhouse.com.au/pier/parthia.html	https://bobsbutterflies.com.au/view_lifecycle.php?s=Elodina%20parthia	https://bobsbutterflies.com.au/view_lifecycle.php?s=Elodina%20parthia	https://bobsbutterflies.com.au/view_lifecycle.php?s=Elodina%20parthia	https://bobsbutterflies.com.au/view_lifecycle.php?s=Elodina%20parthia
Eurema alitha	Pieridae	http://lepidoptera.butterflyhouse.com.au/pier/alitha.html	http://lepidoptera.butterflyhouse.com.au/pier/alitha.html		http://lepidoptera.butterflyhouse.com.au/pier/alitha.html
Eurema brigitta	Pieridae	http://lepidoptera.butterflyhouse.com.au/pier/brigitta.html	https://bobsbutterflies.com.au/view_lifecycle.php?s=Eurema%20brigitta%20australis	https://bobsbutterflies.com.au/view_lifecycle.php?s=Eurema%20brigitta%20australis	https://bobsbutterflies.com.au/view_lifecycle.php?s=Eurema%20brigitta%20australis	https://bobsbutterflies.com.au/view_lifecycle.php?s=Eurema%20brigitta%20australis
Eurema hecabe	Pieridae	https://bobsbutterflies.com.au/view_lifecycle.php?s=Eurema%20hecabe%20hecabe	https://bobsbutterflies.com.au/view_lifecycle.php?s=Eurema%20hecabe%20hecabe	https://bobsbutterflies.com.au/view_lifecycle.php?s=Eurema%20hecabe%20hecabe	https://bobsbutterflies.com.au/view_lifecycle.php?s=Eurema%20hecabe%20hecabe	https://bobsbutterflies.com.au/view_lifecycle.php?s=Eurema%20hecabe%20hecabe
Eurema smilax	Pieridae	http://lepidoptera.butterflyhouse.com.au/pier/smilax.html	https://bobsbutterflies.com.au/view_lifecycle.php?s=Eurema%20smilax%20smilax	https://bobsbutterflies.com.au/view_lifecycle.php?s=Eurema%20smilax%20smilax	https://bobsbutterflies.com.au/view_lifecycle.php?s=Eurema%20smilax%20smilax	https://bobsbutterflies.com.au/view_lifecycle.php?s=Eurema%20smilax%20smilax
Pieris rapae	Pieridae	http://lepidoptera.butterflyhouse.com.au/pier/rapae.html	https://bobsbutterflies.com.au/view_lifecycle.php?s=Pieris%20rapae	https://bobsbutterflies.com.au/view_lifecycle.php?s=Pieris%20rapae	https://bobsbutterflies.com.au/view_lifecycle.php?s=Pieris%20rapae	https://bobsbutterflies.com.au/view_lifecycle.php?s=Pieris%20rapae
Allora doleschallii	Hesperiidae	https://bobsbutterflies.com.au/view_image.php?s=Allora%20doleschallii%20doleschallii&p=Final%20Larvae%202	https://www.jcu.edu.au/discover-nature-at-jcu/animals/butterflies-and-moths-by-scientific-name/tagiades-japetus	https://www.jcu.edu.au/discover-nature-at-jcu/animals/butterflies-and-moths-by-scientific-name/tagiades-japetus			http://v3.boldsystems.org/index.php/Taxbrowser_Taxonpage?taxid=295643	http://v3.boldsystems.org/index.php/Taxbrowser_Taxonpage?taxid=295643
Anisynta dominula	Hesperiidae	Bond, S. 2016. Field guide to the butterflies of the Australian Capital Territory. NPA Publication Working Group. Canberra.	http://lepidoptera.butterflyhouse.com.au/hesp/dominula.html	http://lepidoptera.butterflyhouse.com.au/hesp/dominula.html	http://lepidoptera.butterflyhouse.com.au/hesp/dominula.html	http://lepidoptera.butterflyhouse.com.au/hesp/dominula.html
Anisynta monticolae	Hesperiidae	Bond, S. 2016. Field guide to the butterflies of the Australian Capital Territory. NPA Publication Working Group. Canberra.	http://lepidoptera.butterflyhouse.com.au/hesp/monticolae.html	http://lepidoptera.butterflyhouse.com.au/hesp/monticolae.html
Antipodia chaostola	Hesperiidae	http://www.purvision.com/butterflies/index.html? http%3A//www.purvision.com/butterflies/ Melanitis_leda/index.html%3Ffilter%3DP	http://lepidoptera.butterflyhouse.com.au/hesp/chaostola.html	Orr, A. and Kitching, R. 2010. The butterflies of Australia. Jacana Books. Australia.	Orr, A. and Kitching, R. 2010. The butterflies of Australia. Jacana Books. Australia.
Badamia exclamationis	Hesperiidae	http://www.butterflycircle.com/checklist/showbutterfly/232	http://lepidoptera.butterflyhouse.com.au/hesp/exclamationis.html	http://lepidoptera.butterflyhouse.com.au/hesp/exclamationis.html			http://lepidoptera.butterflyhouse.com.au/hesp/exclamationis.html	http://lepidoptera.butterflyhouse.com.au/hesp/exclamationis.html
Borbo cinnara	Hesperiidae	http://lepidoptera.butterflyhouse.com.au/hesp/cinnara.html	http://lepidoptera.butterflyhouse.com.au/hesp/cinnara.html	http://lepidoptera.butterflyhouse.com.au/hesp/cinnara.html
Borbo impar	Hesperiidae	http://lepidoptera.butterflyhouse.com.au/hesp/impar.html	http://lepidoptera.butterflyhouse.com.au/hesp/impar.html				http://lepidoptera.butterflyhouse.com.au/hesp/impar.html
Carcharodus baeticus	Hesperiidae	http://lepidoptera.butterflyhouse.com.au/hesp/baeticus.html	http://lepidoptera.butterflyhouse.com.au/hesp/baeticus.html
Cephrenes augiades	Hesperiidae	http://lepidoptera.butterflyhouse.com.au/hesp/augiades.html	http://www.purvision.com/butterflies/index.html	http://www.purvision.com/butterflies/index.html	http://www.purvision.com/butterflies/index.html	http://www.purvision.com/butterflies/index.html
Cephrenes trichopepla	Hesperiidae	http://lepidoptera.butterflyhouse.com.au/hesp/trichopepla.html	http://lepidoptera.butterflyhouse.com.au/hesp/trichopepla.html				http://www.purvision.com/butterflies/index.html	http://www.purvision.com/butterflies/index.html? http%3A//www.purvision.com/butterflies/ Melanitis_leda/index.html%3Ffilter%3DP
Chaetocneme beata	Hesperiidae	http://lepidoptera.butterflyhouse.com.au/hesp/beata.html	http://lepidoptera.butterflyhouse.com.au/hesp/beata.html
Chaetocneme denitza	Hesperiidae	http://lepidoptera.butterflyhouse.com.au/hesp/denitza.html	http://lepidoptera.butterflyhouse.com.au/hesp/denitza.html	http://lepidoptera.butterflyhouse.com.au/hesp/denitza.html
Chaetocneme porphyropis	Hesperiidae	http://lepidoptera.butterflyhouse.com.au/hesp/porphyropis.html	http://lepidoptera.butterflyhouse.com.au/hesp/porphyropis.html	http://lepidoptera.butterflyhouse.com.au/hesp/porphyropis.html			http://lepidoptera.butterflyhouse.com.au/hesp/porphyropis.html	http://lepidoptera.butterflyhouse.com.au/hesp/porphyropis.html
Euschemon rafflesia	Hesperiidae	http:// lepidoptera.butterflyhous e.com.au/hesp/ rafflesia.html	https://bobsbutterflies.com.au/view_lifecycle.php?s=Euschemon%20rafflesia%20rafflesia
Hasora chromus	Hesperiidae	http://lepidoptera.butterflyhouse.com.au/hesp/chromus.html	http://lepidoptera.butterflyhouse.com.au/hesp/chromus.html	http://lepidoptera.butterflyhouse.com.au/hesp/chromus.html	http://lepidoptera.butterflyhouse.com.au/hesp/chromus.html	http://lepidoptera.butterflyhouse.com.au/hesp/chromus.html
Hasora discolor	Hesperiidae	https://bobsbutterflies.com.au/view_lifecycle.php?s=Hasora%20discolor%20mastusia	http://lepidoptera.butterflyhouse.com.au/hesp/discolor.html	http://lepidoptera.butterflyhouse.com.au/hesp/discolor.html
Hasora hurama	Hesperiidae	https://bobsbutterflies.com.au/view_lifecycle.php?s=Hasora%20hurama%20hurama	https://data.nhm.ac.uk/dataset/collection-specimens/resource/05ff2255-c38a-40c9-b657-4ccb55ab2feb?view_id=6ba121d1-da26-4ee1-81fa-7da11e68f68e&filters=preservative%3ADry+%28pinned%29&page=59	https://data.nhm.ac.uk/dataset/collection-specimens/resource/05ff2255-c38a-40c9-b657-4ccb55ab2feb?view_id=6ba121d1-da26-4ee1-81fa-7da11e68f68e&filters=preservative%3ADry+%28pinned%29&page=59			http://data.nhm.ac.uk/dataset/collection-specimens/resource/05ff2255-c38a-40c9-b657-4ccb55ab2feb?view_id=6ba121d1-da26-4ee1-81fa-7da11e68f68e&filters=preservative%3ADry+%28pinned%29&page=59	http://lepidoptera.butterflyhouse.com.au/hesp/hurama.html
Hasora khoda	Hesperiidae	https://bobsbutterflies.com.au/view_lifecycle.php?s=Hasora%20khoda%20haslia	http://lepidoptera.butterflyhouse.com.au/hesp/khoda.html	http://lepidoptera.butterflyhouse.com.au/hesp/khoda.html	http://lepidoptera.butterflyhouse.com.au/hesp/khoda.html	http://lepidoptera.butterflyhouse.com.au/hesp/khoda.html
Hesperilla donnysa	Hesperiidae	http://lepidoptera.butterflyhouse.com.au/hesp/donnysa.html	http://lepidoptera.butterflyhouse.com.au/hesp/donnysa.html	http://lepidoptera.butterflyhouse.com.au/hesp/donnysa.html	http://lepidoptera.butterflyhouse.com.au/hesp/donnysa.html	http://lepidoptera.butterflyhouse.com.au/hesp/donnysa.html
Hesperilla idothea	Hesperiidae	http://lepidoptera.butterflyhouse.com.au/hesp/idothea.html	http://lepidoptera.butterflyhouse.com.au/hesp/idothea.html	http://lepidoptera.butterflyhouse.com.au/hesp/idothea.html	http://lepidoptera.butterflyhouse.com.au/hesp/idothea.html
Hesperilla malindeva	Hesperiidae	http://lepidoptera.butterflyhouse.com.au/hesp/malindeva.html	http://www.purvision.com/butterflies/index.html?http%3A//www.purvision.com/butterflies/Melanitis_leda/index.html%3Ffilter%3DP
Hesperilla ornata	Hesperiidae	http://lepidoptera.butterflyhouse.com.au/hesp/ornata.html	http://lepidoptera.butterflyhouse.com.au/hesp/ornata.html	Orr, A. and Kitching, R. 2010. The butterflies of Australia. Jacana Books. Australia.	Orr, A. and Kitching, R. 2010. The butterflies of Australia. Jacana Books. Australia.
Hesperilla picta	Hesperiidae	http://lepidoptera.butterflyhouse.com.au/hesp/picta.html	http://www.purvision.com/butterflies/index.html?http%3A//www.purvision.com/butterflies/Melanitis_leda/index.html%3Ffilter%3DP	http://www.purvision.com/butterflies/index.html?http%3A//www.purvision.com/butterflies/Melanitis_leda/index.html%3Ffilter%3DP	http://www.purvision.com/butterflies/index.html?http%3A//www.purvision.com/butterflies/Melanitis_leda/index.html%3Ffilter%3DP	http://www.purvision.com/butterflies/index.html?http%3A//www.purvision.com/butterflies/Melanitis_leda/index.html%3Ffilter%3DP
Mesodina gracillima	Hesperiidae	http:// www.purvision.co m/butterflies/ index.html? http%3A// www.purvision.co m/butterflies/ Melanitis_leda/ index.html%3Ffilt er%3DP	http://lepidoptera.butterflyhouse.com.au/hesp/gracillima.html	Orr, A. and Kitching, R. 2010. The butterflies of Australia. Jacana Books. Australia.
Mesodina halyzia	Hesperiidae	James, D.G. 2017. The book of caterpillars. The University of Chicago Press, Chicago, USA.	http://lepidoptera.butterflyhouse.com.au/hesp/halyzia.html	http://lepidoptera.butterflyhouse.com.au/hesp/halyzia.html			http:// lepidoptera.butterflyhous e.com.au/hesp/ halyzia.html	http:// lepidoptera.butterflyhous e.com.au/hesp/ halyzia.html
Motasingha trimaculata	Hesperiidae	James, D.G. 2017. The book of caterpillars. The University of Chicago Press, Chicago, USA.	http://lepidoptera.butterflyhouse.com.au/hesp/trimaculata.html		http://lepidoptera.butterflyhouse.com.au/hesp/trimaculata.html
Neohesperilla crocea	Hesperiidae	http://lepidoptera.butterflyhouse.com.au/hesp/crocea.html	http://lepidoptera.butterflyhouse.com.au/hesp/crocea.html	http://lepidoptera.butterflyhouse.com.au/hesp/crocea.html	http://lepidoptera.butterflyhouse.com.au/hesp/crocea.html
Netrocoryne repanda	Hesperiidae	http://www.purvision.com/butterflies/ index.html?http%3A// www.purvision.com/butterflies/ Melanitis_leda/ index.html%3Ffilter%3DP	http://lepidoptera.butterflyhouse.com.au/hesp/repanda.html
Ocybadistes ardea	Hesperiidae	http://lepidoptera.butterflyhouse.com.au/hesp/ardea.html	http://lepidoptera.butterflyhouse.com.au/hesp/ardea.html	http://lepidoptera.butterflyhouse.com.au/hesp/ardea.html
Ocybadistes flavovittata	Hesperiidae	http://lepidoptera.butterflyhouse.com.au/hesp/flavovittata.html	http://lepidoptera.butterflyhouse.com.au/hesp/flavovittata.html	http://lepidoptera.butterflyhouse.com.au/hesp/flavovittata.html			http://lepidoptera.butterflyhouse.com.au/hesp/flavovittata.html	http://lepidoptera.butterflyhouse.com.au/hesp/flavovittata.html
Ocybadistes walkeri	Hesperiidae	http://lepidoptera.butterflyhouse.com.au/hesp/walkeri.html	http://www.purvision.com/butterflies/index.html?http%3A/	http://www.purvision.com/butterflies/index.html?http%3A// www.purvision.com/butterflies/Melanitis_leda/ index.html%3Ffilter%3DP
Oreisplanus munionga	Hesperiidae	James, D.G. 2017. The book of caterpillars. The University of Chicago Press, Chicago, USA.	http://www.purvision.com/butterflies/ index.html?http%3A// www.purvision.com/butterflies/ Melanitis_leda/ index.html%3Ffilter%3DP	http://www.purvision.com/butterflies/ index.html?http%3A// www.purvision.com/butterflies/ Melanitis_leda/ index.html%3Ffilter%3DP	http://www.purvision.com/butterflies/ index.html?http%3A// www.purvision.com/butterflies/ Melanitis_leda/ index.html%3Ffilter%3DP	http://www.purvision.com/butterflies/ index.html?http%3A// www.purvision.com/butterflies/ Melanitis_leda/ index.html%3Ffilter%3DP
Parnara amalia	Hesperiidae	http://lepidoptera.butterflyhouse.com.au/hesp/amalia.html	http://www.purvision.com/butterflies/ index.html?http%3A// www.purvision.com/butterflies/ Melanitis_leda/ index.html%3Ffilter%3DP	http://www.purvision.com/butterflies/ index.html?http%3A// www.purvision.com/butterflies/ Melanitis_leda/ index.html%3Ffilter%3DP	http://www.purvision.com/butterflies/ index.html?http%3A// www.purvision.com/butterflies/ Melanitis_leda/ index.html%3Ffilter%3DP	http://www.purvision.com/butterflies/ index.html?http%3A// www.purvision.com/butterflies/ Melanitis_leda/ index.html%3Ffilter%3DP
Pelopidas lyelli	Hesperiidae	http:// lepidoptera.butterflyhouse.com.au/ hesp/lyelli.html	http://www.purvision.com/butterflies/index.html	http://www.purvision.com/butterflies/index.html	http://www.purvision.com/butterflies/index.html	http://www.purvision.com/butterflies/index.html
Sabera dobboe	Hesperiidae	https://bobsbutterflies.com.au/view_lifecycle.php?s=Sabera%20dobboe%20autoleon	http://lepidoptera.butterflyhouse.com.au/hesp/dobboe.html	http://lepidoptera.butterflyhouse.com.au/hesp/dobboe.html
Signeta flammeata	Hesperiidae	http://lepidoptera.butterflyhouse.com.au/hesp/flammeata.html	http://www.purvision.com/butterflies/index.html?http%3A//www.purvision.com/butterflies/Melanitis_leda/index.html%3Ffilter%3DP	http://www.purvision.com/butterflies/index.html?http%3A//www.purvision.com/butterflies/Melanitis_leda/index.html%3Ffilter%3DP	http://www.purvision.com/butterflies/index.html?http%3A//www.purvision.com/butterflies/Melanitis_leda/index.html%3Ffilter%3DP	http://www.purvision.com/butterflies/index.html?http%3A//www.purvision.com/butterflies/Melanitis_leda/index.html%3Ffilter%3DP
Suniana lascivia	Hesperiidae	James, D.G. 2017. The book of caterpillars. The University of Chicago Press, Chicago, USA.	http://lepidoptera.butterflyhouse.com.au/hesp/lascivia.html	http://lepidoptera.butterflyhouse.com.au/hesp/lascivia.html	http://lepidoptera.butterflyhouse.com.au/hesp/lascivia.html	http://lepidoptera.butterflyhouse.com.au/hesp/lascivia.html
Suniana sunias	Hesperiidae	http://lepidoptera.butterflyhouse.com.au/hesp/sunias.html	http://lepidoptera.butterflyhouse.com.au/hesp/sunias.html	http://lepidoptera.butterflyhouse.com.au/hesp/sunias.html			http://www.purvision.com/butterflies/index.html?http%3A//www.purvision.com/butterflies/Melanitis_leda/index.html%3Ffilter%3DP	http://www.purvision.com/butterflies/index.html?http%3A//www.purvision.com/butterflies/Melanitis_leda/index.html%3Ffilter%3DP
Tagiades japetus	Hesperiidae	http://lepidoptera.butterflyhouse.com.au/hesp/japetus.html	https://www.jcu.edu.au/discover-nature-at-jcu/animals/butterflies-and-moths-by-scientific-name/tagiades-japetus	Orr, A. and Kitching, R. 2010. The butterflies of Australia. Jacana Books. Australia.	Orr, A. and Kitching, R. 2010. The butterflies of Australia. Jacana Books. Australia.
Taractrocera ina	Hesperiidae	http://lepidoptera.butterflyhouse.com.au/hesp/ina.html	https://www.jcu.edu.au/discover-nature-at-jcu/animals/butterflies-and-moths-by-scientific-name/discover-nature6	Orr, A. and Kitching, R. 2010. The butterflies of Australia. Jacana Books. Australia.	Orr, A. and Kitching, R. 2010. The butterflies of Australia. Jacana Books. Australia.
Telicota ancilla	Hesperiidae	http://lepidoptera.butterflyhouse.com.au/hesp/ancilla.html	http://lepidoptera.butterflyhouse.com.au/hesp/ancilla.html	http://lepidoptera.butterflyhouse.com.au/hesp/ancilla.html	http://lepidoptera.butterflyhouse.com.au/hesp/ancilla.html	http://lepidoptera.butterflyhouse.com.au/hesp/ancilla.html
Telicota augias	Hesperiidae	https://bobsbutterflies.com.au/view_lifecycle.php?s=Telicota%20augias%20krefftii	http://lepidoptera.butterflyhouse.com.au/hesp/augias.html	http://lepidoptera.butterflyhouse.com.au/hesp/augias.html
Telicota brachydesma	Hesperiidae	http://bobsbutterflies.com.au/view_image.php?s=Telicota%20brachydesma&p=Final%20Larvae%201	http://v3.boldsystems.org/index.php/Taxbrowser_Taxonpage?taxid=365173
Telicota colon	Hesperiidae	http://lepidoptera.butterflyhouse.com.au/hesp/colon.html	http://www.purvision.com/butterflies/index.html?http%3A/	http://www.purvision.com/butterflies/index.html?http%3A/
Toxidia parvulus	Hesperiidae	http://lepidoptera.butterflyhouse.com.au/hesp/parvulus.html	http://www.purvision.com/butterflies/index.html	http://www.purvision.com/butterflies/index.html	http://www.purvision.com/butterflies/index.html	http://www.purvision.com/butterflies/index.html
Toxidia peron	Hesperiidae	http:// lepidoptera.butterflyhouse.com.au/ hesp/peron.html	http:// lepidoptera.butterflyhouse.com.au/ hesp/peron.html		http:// lepidoptera.butterflyhouse.com.au/ hesp/peron.html	http:// lepidoptera.butterflyhouse.com.au/ hesp/peron.html
Trapezites eliena	Hesperiidae	http://lepidoptera.butterflyhouse.com.au/hesp/eliena.html	http://v3.boldsystems.org/index.php/Taxbrowser_Taxonpage?taxid=151248			Orr, A. and Kitching, R. 2010. The butterflies of Australia. Jacana Books. Australia.
Trapezites iacchus	Hesperiidae	http://lepidoptera.butterflyhouse.com.au/hesp/iacchus.html	http://lepidoptera.butterflyhouse.com.au/hesp/iacchus.html	Orr, A. and Kitching, R. 2010. The butterflies of Australia. Jacana Books. Australia.	Orr, A. and Kitching, R. 2010. The butterflies of Australia. Jacana Books. Australia.
Trapezites lutea	Hesperiidae	Bond, S. 2016. Field guide to the butterflies of the Australian Capital Territory. NPA Publication Working Group. Canberra.	http://lepidoptera.butterflyhouse.com.au/hesp/lutea.html	http://www.purvision.com/butterflies/index.html
Trapezites phigalia	Hesperiidae	Bond, S. 2016. Field guide to the butterflies of the Australian Capital Territory. NPA Publication Working Group. Canberra.	http://lepidoptera.butterflyhouse.com.au/hesp/phigalia.html	http://lepidoptera.butterflyhouse.com.au/hesp/phigalia.html	http://lepidoptera.butterflyhouse.com.au/hesp/phigalia.html	http://lepidoptera.butterflyhouse.com.au/hesp/phigalia.html
Trapezites phigalioides	Hesperiidae	http://lepidoptera.butterflyhouse.com.au/hesp/phigalioides.html	http://lepidoptera.butterflyhouse.com.au/hesp/phigalioides.html	http://lepidoptera.butterflyhouse.com.au/hesp/phigalioides.html	http://lepidoptera.butterflyhouse.com.au/hesp/phigalioides.html	http://lepidoptera.butterflyhouse.com.au/hesp/phigalioides.html
Trapezites praxedes	Hesperiidae	https://bobsbutterflies.com.au/view_lifecycle.php?s=Trapezites%20praxedes	http://www.purvision.com/butterflies/index.html?http%3A//www.purvision.com/butterflies/Melanitis_leda/index.html%3Ffilter%3DP
Trapezites symmomus	Hesperiidae	http://lepidoptera.butterflyhouse.com.au/hesp/phigalioides.html	http://lepidoptera.butterflyhouse.com.au/hesp/phigalioides.html	http://lepidoptera.butterflyhouse.com.au/hesp/phigalioides.html	http://lepidoptera.butterflyhouse.com.au/hesp/phigalioides.html
Acrodipsas myrmecophila	Lycaenidae	Bond, S. 2016. Field guide to the butterflies of the Australian Capital Territory. NPA Publication Working Group. Canberra.	http://lepidoptera.butterflyhouse.com.au/lyca/myrmecophila.html		http://lepidoptera.butterflyhouse.com.au/lyca/myrmecophila.html	http://lepidoptera.butterflyhouse.com.au/lyca/myrmecophila.html
Anthene lycaenoides	Lycaenidae	http://lepidoptera.butterflyhouse.com.au/lyca/lycaenoides.html	https://www.jcu.edu.au/discover- nature-at-jcu/animals/butterflies- and-moths-by-scientific-name/ anthene-lycaenoides	https://www.jcu.edu.au/discover- nature-at-jcu/animals/butterflies- and-moths-by-scientific-name/ anthene-lycaenoides	https://www.jcu.edu.au/discover- nature-at-jcu/animals/butterflies- and-moths-by-scientific-name/ anthene-lycaenoides	https://www.jcu.edu.au/discover- nature-at-jcu/animals/butterflies- and-moths-by-scientific-name/ anthene-lycaenoides
Anthene seltuttus	Lycaenidae	http://lepidoptera.butterflyhouse.com.au/lyca/seltuttus.html	https://www.jcu.edu.au/discover-nature-at-jcu/ animals/butterflies-and-moths-by-scientific- name/anthene-seltuttus	https://www.jcu.edu.au/discover-nature-at-jcu/ animals/butterflies-and-moths-by-scientific- name/anthene-seltuttus	https://www.jcu.edu.au/discover-nature-at-jcu/ animals/butterflies-and-moths-by-scientific- name/anthene-seltuttus	https://www.jcu.edu.au/discover-nature-at-jcu/ animals/butterflies-and-moths-by-scientific- name/anthene-seltuttus
Arhopala centaurus	Lycaenidae	http://lepidoptera.butterflyhouse.com.au/lyca/centaurus.html	http://lepidoptera.butterflyhouse.com.au/lyca/centaurus.html	http://lepidoptera.butterflyhouse.com.au/lyca/centaurus.html	http://lepidoptera.butterflyhouse.com.au/lyca/centaurus.html	http://lepidoptera.butterflyhouse.com.au/lyca/centaurus.html
Arhopala micale	Lycaenidae	http://lepidoptera.butterflyhouse.com.au/lyca/micale.html	https://www.jcu.edu.au/discover-nature-at-jcu/animals/butterflies-and-moths-by-scientific-name/arhopala-micale	Orr, A. and Kitching, R. 2010. The butterflies of Australia. Jacana Books. Australia.	Orr, A. and Kitching, R. 2010. The butterflies of Australia. Jacana Books. Australia.
Bindahara phocides	Lycaenidae	https://bobsbutterflies.com.au/view_lifecycle.php?s=Bindahara%20phocides%20yurgama	http://lepidoptera.butterflyhouse.com.au/lyca/phocides.html	http://lepidoptera.butterflyhouse.com.au/lyca/phocides.html	http://lepidoptera.butterflyhouse.com.au/lyca/phocides.html	http://lepidoptera.butterflyhouse.com.au/lyca/phocides.html
Candalides absimilis	Lycaenidae	http://lepidoptera.butterflyhouse.com.au/lyca/absimilis.html	http://www.purvision.com/butterflies/index.html	http://lepidoptera.butterflyhouse.com.au/lyca/absimilis.html	http://lepidoptera.butterflyhouse.com.au/lyca/absimilis.html	http://www.purvision.com/butterflies/index.html
Candalides consimilis	Lycaenidae	http://lepidoptera.butterflyhouse.com.au/lyca/consimilis.html	http://lepidoptera.butterflyhouse.com.au/lyca/consimilis.html	http://lepidoptera.butterflyhouse.com.au/lyca/consimilis.html	http://lepidoptera.butterflyhouse.com.au/lyca/consimilis.html	http://lepidoptera.butterflyhouse.com.au/lyca/consimilis.html
Candalides cyprotus	Lycaenidae	http://lepidoptera.butterflyhouse.com.au/lyca/cyprotus.html	http://lepidoptera.butterflyhouse.com.au/lyca/cyprotus.html	http://lepidoptera.butterflyhouse.com.au/lyca/cyprotus.html	Bond, S. 2016. Field guide to the butterflies of the Australian Capital Territory. NPA Publication Working Group. Canberra.	Bond, S. 2016. Field guide to the butterflies of the Australian Capital Territory. NPA Publication Working Group. Canberra.
Candalides heathi	Lycaenidae	https://bobsbutterflies.com.au/view_lifecycle.php?s=Candalides%20heathi%20heathi	http://www.purvision.com/butterflies/index.html	http://www.purvision.com/butterflies/index.html	http://www.purvision.com/butterflies/index.html	http://www.purvision.com/butterflies/index.html
Candalides hyacinthinus	Lycaenidae	http:// lepidoptera.butterflyhouse.com.au/ lyca/hyacinthinus.html	http://lepidoptera.butterflyhouse.com.au/lyca/hyacinthinus.html	http://lepidoptera.butterflyhouse.com.au/lyca/hyacinthinus.html
Candalides margarita	Lycaenidae	http://lepidoptera.butterflyhouse.com.au/lyca/margarita.html	http://www.purvision.com/butterflies/index.html	http://www.purvision.com/butterflies/index.html	Orr, A. and Kitching, R. 2010. The butterflies of Australia. Jacana Books. Australia.
Catochrysops panormus	Lycaenidae	http://lepidoptera.butterflyhouse.com.au/lyca/panormus.html	http://lepidoptera.butterflyhouse.com.au/lyca/panormus.html	http://lepidoptera.butterflyhouse.com.au/lyca/panormus.html	http://lepidoptera.butterflyhouse.com.au/lyca/panormus.html	http://lepidoptera.butterflyhouse.com.au/lyca/panormus.html
Catopyrops florinda	Lycaenidae	http://lepidoptera.butterflyhouse.com.au/lyca/florinda.html	http://lepidoptera.butterflyhouse.com.au/lyca/florinda.html	http://lepidoptera.butterflyhouse.com.au/lyca/florinda.html	http://lepidoptera.butterflyhouse.com.au/lyca/florinda.html
Deudorix democles	Lycaenidae	http://lepidoptera.butterflyhouse.com.au/lyca/democles.html	http://v3.boldsystems.org/index.php/Taxbrowser_Taxonpage?taxid=363605	http://lepidoptera.butterflyhouse.com.au/lyca/democles.html			http://v3.boldsystems.org/index.php/Taxbrowser_Taxonpage?taxid=363605
Deudorix diovis	Lycaenidae	http://lepidoptera.butterflyhouse.com.au/lyca/diovis.html	https://www.jcu.edu.au/discover-nature-at-jcu/animals/ butterflies-and-moths-by-scientific-name/deudorix-diovis	https://www.jcu.edu.au/discover-nature-at-jcu/animals/ butterflies-and-moths-by-scientific-name/deudorix-diovis	https://www.jcu.edu.au/discover-nature-at-jcu/animals/ butterflies-and-moths-by-scientific-name/deudorix-diovis	https://www.jcu.edu.au/discover-nature-at-jcu/animals/ butterflies-and-moths-by-scientific-name/deudorix-diovis
Deudorix epirus	Lycaenidae	http://lepidoptera.butterflyhouse.com.au/lyca/epirus.html	http://lepidoptera.butterflyhouse.com.au/lyca/epirus.html	http://lepidoptera.butterflyhouse.com.au/lyca/epirus.html	http://lepidoptera.butterflyhouse.com.au/lyca/epirus.html
Erysichton lineata	Lycaenidae	http://lepidoptera.butterflyhouse.com.au/lyca/lineata.html			http://lepidoptera.butterflyhouse.com.au/lyca/lineata.html	http://lepidoptera.butterflyhouse.com.au/lyca/lineata.html
Erysichton palmyra	Lycaenidae	http://lepidoptera.butterflyhouse.com.au/lyca/palmyra.html	https://bobsbutterflies.com.au/ view_lifecycle.php? s=Erysichton%20palmyra%20tasmanicus	https://bobsbutterflies.com.au/ view_lifecycle.php? s=Erysichton%20palmyra%20tasmanicus	https://bobsbutterflies.com.au/ view_lifecycle.php? s=Erysichton%20palmyra%20tasmanicus	https://bobsbutterflies.com.au/ view_lifecycle.php? s=Erysichton%20palmyra%20tasmanicus
Euchrysops cnejus	Lycaenidae	http://lepidoptera.butterflyhouse.com.au/lyca/cnejus.html	https://www.ifoundbutterflies.org/sp/585/Euchrysops-cnejus	Orr, A. and Kitching, R. 2010. The butterflies of Australia. Jacana Books. Australia.	Orr, A. and Kitching, R. 2010. The butterflies of Australia. Jacana Books. Australia.
Everes lacturnus	Lycaenidae	http://lepidoptera.butterflyhouse.com.au/lyca/lacturnus.html			http://lepidoptera.butterflyhouse.com.au/lyca/lacturnus.html	http://lepidoptera.butterflyhouse.com.au/lyca/lacturnus.html
Freyeria putli	Lycaenidae	https://bobsbutterflies.com.au/view_lifecycle.php?s=Freyeria%20putli%20putli	https://www.jcu.edu.au/discover-nature-at-jcu/animals/butterflies-and-moths-by-scientific-name/freyeria-putli	https://www.jcu.edu.au/discover-nature-at-jcu/animals/butterflies-and-moths-by-scientific-name/freyeria-putli	https://www.jcu.edu.au/discover-nature-at-jcu/animals/butterflies-and-moths-by-scientific-name/freyeria-putli	https://www.jcu.edu.au/discover-nature-at-jcu/animals/butterflies-and-moths-by-scientific-name/freyeria-putli	https://www.jcu.edu.au/discover-nature-at-jcu/animals/butterflies-and-moths-by-scientific-name/freyeria-putli	https://www.jcu.edu.au/discover-nature-at-jcu/animals/butterflies-and-moths-by-scientific-name/freyeria-putli
Hypochrysops apelles	Lycaenidae	http://lepidoptera.butterflyhouse.com.au/lyca/apelles.html	https://bobsbutterflies.com.au/view_lifecycle.php?s=Hypochrysops%20apelles%20apelles	https://bobsbutterflies.com.au/view_lifecycle.php?s=Hypochrysops%20apelles%20apelles	https://bobsbutterflies.com.au/view_lifecycle.php?s=Hypochrysops%20apelles%20apelles	https://bobsbutterflies.com.au/view_lifecycle.php?s=Hypochrysops%20apelles%20apelles
Hypochrysops apollo	Lycaenidae	http://lepidoptera.butterflyhouse.com.au/lyca/apollo.html	http://www.tesag.jcu.edu.au/staff/pvs/bflyfigs/Lycaenidae/Hapollo7681.jpg	http://www.tesag.jcu.edu.au/staff/pvs/bflyfigs/Lycaenidae/Hapollo7681.jpg	http://www.tesag.jcu.edu.au/staff/pvs/bflyfigs/Lycaenidae/Hapollo7681.jpg	http://www.tesag.jcu.edu.au/staff/pvs/bflyfigs/Lycaenidae/Hapollo7681.jpg
Hypochrysops byzos	Lycaenidae	http://lepidoptera.butterflyhouse.com.au/lyca/byzos.html	http://lepidoptera.butterflyhouse.com.au/lyca/byzos.html	http://lepidoptera.butterflyhouse.com.au/lyca/byzos.html	http://lepidoptera.butterflyhouse.com.au/lyca/byzos.html	http://lepidoptera.butterflyhouse.com.au/lyca/byzos.html
Hypochrysops cyane	Lycaenidae	http://lepidoptera.butterflyhouse.com.au/lyca/cyane.html	http://v3.boldsystems.org/index.php/Taxbrowser_Taxonpage?taxid=363297	http://v3.boldsystems.org/index.php/Taxbrowser_Taxonpage?taxid=363297			http://v3.boldsystems.org/index.php/Taxbrowser_Taxonpage?taxid=363297	http://v3.boldsystems.org/index.php/Taxbrowser_Taxonpage?taxid=363297
Hypochrysops delicia	Lycaenidae	http:// lepidoptera.butterflyhouse.com. au/lyca/delicia.html	https://bobsbutterflies.com.au/view_lifecycle.php?s=Hypochrysops%20delicia%20duaringae	https://bobsbutterflies.com.au/view_lifecycle.php?s=Hypochrysops%20delicia%20duaringae	https://bobsbutterflies.com.au/view_lifecycle.php?s=Hypochrysops%20delicia%20duaringae	https://bobsbutterflies.com.au/view_lifecycle.php?s=Hypochrysops%20delicia%20duaringae
Hypochrysops digglesii	Lycaenidae	http://www.purvision.com/butterflies/index.html	http://lepidoptera.butterflyhouse.com.au/lyca/digglesii.html	http://lepidoptera.butterflyhouse.com.au/lyca/digglesii.html	http://lepidoptera.butterflyhouse.com.au/lyca/digglesii.html
Hypochrysops elgneri	Lycaenidae	http://lepidoptera.butterflyhouse.com.au/lyca/elgneri.html	http://www.insectcompany.com/gallery/hypochrysops.shtml		http://www.insectcompany.com/gallery/hypochrysops.shtml	http://www.insectcompany.com/gallery/hypochrysops.shtml
Hypochrysops epicurus	Lycaenidae	http://lepidoptera.butterflyhouse.com.au/lyca/epicurus.html	http://lepidoptera.butterflyhouse.com.au/lyca/epicurus.html	http://lepidoptera.butterflyhouse.com.au/lyca/epicurus.html	http://lepidoptera.butterflyhouse.com.au/lyca/epicurus.html	http://lepidoptera.butterflyhouse.com.au/lyca/epicurus.html
Hypochrysops hippuris	Lycaenidae	http://lepidoptera.butterflyhouse.com.au/lyca/hippuris.html	http://lepidoptera.butterflyhouse.com.au/lyca/hippuris.html	http://lepidoptera.butterflyhouse.com.au/lyca/hippuris.html	http://lepidoptera.butterflyhouse.com.au/lyca/hippuris.html
Hypochrysops ignitus	Lycaenidae	http://www.bobsbutterflies.com.au/view_lifecycle.php?s=Hypochrysops%20ignita%20chrysonotus	http://www.bobsbutterflies.com.au/view_lifecycle.php?s=Hypochrysops%20ignita%20chrysonotus	http://www.bobsbutterflies.com.au/view_lifecycle.php?s=Hypochrysops%20ignita%20chrysonotus	http://www.bobsbutterflies.com.au/view_lifecycle.php?s=Hypochrysops%20ignita%20chrysonotus
Hypochrysops miskini	Lycaenidae	http://lepidoptera.butterflyhouse.com.au/lyca/miskini-h.html	http://lepidoptera.butterflyhouse.com.au/lyca/miskini-h.html	http://lepidoptera.butterflyhouse.com.au/lyca/miskini-h.html	http://lepidoptera.butterflyhouse.com.au/lyca/miskini-h.html	http://lepidoptera.butterflyhouse.com.au/lyca/miskini-h.html
Hypochrysops narcissus	Lycaenidae	http://lepidoptera.butterflyhouse.com.au/lyca/narcissus.html	http://lepidoptera.butterflyhouse.com.au/lyca/narcissus.html	http://lepidoptera.butterflyhouse.com.au/lyca/narcissus.html	http://lepidoptera.butterflyhouse.com.au/lyca/narcissus.html	http://lepidoptera.butterflyhouse.com.au/lyca/narcissus.html
Hypochrysops polycletus	Lycaenidae	http://lepidoptera.butterflyhouse.com.au/lyca/polycletus.html	http://thornesinsects.com/catalog-insect-1141025/Hypochrysops_polycletus_polycletus	http://thornesinsects.com/catalog-insect-1141025/Hypochrysops_polycletus_polycletus	Orr, A. and Kitching, R. 2010. The butterflies of Australia. Jacana Books. Australia.	Orr, A. and Kitching, R. 2010. The butterflies of Australia. Jacana Books. Australia.
Hypochrysops pythias	Lycaenidae	http://lepidoptera.butterflyhouse.com.au/lyca/pythias.html	http://lepidoptera.butterflyhouse.com.au/lyca/pythias.html	http://lepidoptera.butterflyhouse.com.au/lyca/pythias.html	http://lepidoptera.butterflyhouse.com.au/lyca/pythias.html	http://lepidoptera.butterflyhouse.com.au/lyca/pythias.html
Hypochrysops theon	Lycaenidae	http://lepidoptera.butterflyhouse.com.au/lyca/theon.html	http://lepidoptera.butterflyhouse.com.au/lyca/theon.html	http://lepidoptera.butterflyhouse.com.au/lyca/theon.html	http://lepidoptera.butterflyhouse.com.au/lyca/theon.html	http://lepidoptera.butterflyhouse.com.au/lyca/theon.html
Hypolycaena danis	Lycaenidae	http:// lepidoptera.butterflyh ouse.com.au/lyca/ danis-h.html	https://www.papua-insects.nl/insect%20orders/ Lepidoptera/Lycaenidae/Lycaeninae/ Hypolycaena/Hypolycaena%20danis.htm	https://www.papua-insects.nl/insect%20orders/ Lepidoptera/Lycaenidae/Lycaeninae/ Hypolycaena/Hypolycaena%20danis.htm	https://www.papua-insects.nl/insect%20orders/ Lepidoptera/Lycaenidae/Lycaeninae/ Hypolycaena/Hypolycaena%20danis.htm	https://www.papua-insects.nl/insect%20orders/ Lepidoptera/Lycaenidae/Lycaeninae/ Hypolycaena/Hypolycaena%20danis.htm
Hypolycaena phorbas	Lycaenidae	http://www.purvision.com/butterflies/index.html	https://bobsbutterflies.com.au/view_lifecycle.php?s=Hypolycaena%20phorbas%20phorbas	https://bobsbutterflies.com.au/view_lifecycle.php?s=Hypolycaena%20phorbas%20phorbas	https://bobsbutterflies.com.au/view_lifecycle.php?s=Hypolycaena%20phorbas%20phorbas	https://bobsbutterflies.com.au/view_lifecycle.php?s=Hypolycaena%20phorbas%20phorbas
Ionolyce helicon	Lycaenidae	http://lepidoptera.butterflyhouse.com.au/lyca/helicon.html	https://www.ifoundbutterflies.org/sp/1043/Ionolyce-helicon	https://www.ifoundbutterflies.org/sp/1043/Ionolyce-helicon	Orr, A. and Kitching, R. 2010. The butterflies of Australia. Jacana Books. Australia.
Jalmenus daemeli	Lycaenidae	http://lepidoptera.butterflyhouse.com.au/lyca/daemeli.html	https://bobsbutterflies.com.au/view_lifecycle.php?s=Jalmenus%20daemeli	https://bobsbutterflies.com.au/view_lifecycle.php?s=Jalmenus%20daemeli	https://bobsbutterflies.com.au/view_lifecycle.php?s=Jalmenus%20daemeli	https://bobsbutterflies.com.au/view_lifecycle.php?s=Jalmenus%20daemeli
Jalmenus eichhorni	Lycaenidae	https://bobsbutterflies.com.au/view_lifecycle.php?s=Jalmenus%20eichhorni	https://bobsbutterflies.com.au/view_lifecycle.php?s=Jalmenus%20eichhorni	https://bobsbutterflies.com.au/view_lifecycle.php?s=Jalmenus%20eichhorni	https://bobsbutterflies.com.au/view_lifecycle.php?s=Jalmenus%20eichhorni	https://bobsbutterflies.com.au/view_lifecycle.php?s=Jalmenus%20eichhorni
Jalmenus evagoras	Lycaenidae	http://photos.rnr.id.au/2018/01/15/caterpillar_Jalmenus_evagoras_Licola180115-5603.jpg	http://lepidoptera.butterflyhouse.com.au/lyca/evagoras.html	http://lepidoptera.butterflyhouse.com.au/lyca/evagoras.html
Jalmenus pseudictinus	Lycaenidae	http://lepidoptera.butterflyhouse.com.au/lyca/pseudictinus.html	http://lepidoptera.butterflyhouse.com.au/lyca/pseudictinus.html	http://lepidoptera.butterflyhouse.com.au/lyca/pseudictinus.html	http://lepidoptera.butterflyhouse.com.au/lyca/pseudictinus.html	http://lepidoptera.butterflyhouse.com.au/lyca/pseudictinus.html
Jamides aleuas	Lycaenidae	http://www.purvision.com/butterflies/index.html	http://lepidoptera.butterflyhouse.com.au/lyca/aleuas.html	http://lepidoptera.butterflyhouse.com.au/lyca/aleuas.html	http://lepidoptera.butterflyhouse.com.au/lyca/aleuas.html	http://lepidoptera.butterflyhouse.com.au/lyca/aleuas.html
Jamides phaseli	Lycaenidae	http://lepidoptera.butterflyhouse.com.au/lyca/phaseli.html	http://lepidoptera.butterflyhouse.com.au/lyca/phaseli.html	http://lepidoptera.butterflyhouse.com.au/lyca/phaseli.html	http://lepidoptera.butterflyhouse.com.au/lyca/phaseli.html	http://lepidoptera.butterflyhouse.com.au/lyca/phaseli.html
Lampides boeticus	Lycaenidae	http://www.bobsbutterflies.com.au/view_lifecycle.php?s=Lampides%20boeticus	https://www.alamy.com/stock-photo-long-tailed-blue-lampides-boeticus-male-top-female-bottom-76655334.html		http://lepidoptera.butterflyhouse.com.au/lyca/boeticus.html	http://lepidoptera.butterflyhouse.com.au/lyca/boeticus.html
Leptotes plinius	Lycaenidae	https://bobsbutterflies.com.au/view_lifecycle.php?s=Leptotes%20plinius%20pseudocassius	http://lepidoptera.butterflyhouse.com.au/lyca/plinius.html	http://www.ozanimals.com/ Insect/Zebra-Blue-Butterfly/ Leptotes/plinius.html	http://lepidoptera.butterflyhouse.com.au/lyca/plinius.html
Liphyra brassolis	Lycaenidae	http://www.learnaboutbutterflies.com/Caterpillar%20-%20Liphyra%20brassolis.htm	http://lepidoptera.butterflyhouse.com.au/lyca/brassolis.html	http://lepidoptera.butterflyhouse.com.au/lyca/brassolis.html	http://lepidoptera.butterflyhouse.com.au/lyca/brassolis.html	http://lepidoptera.butterflyhouse.com.au/lyca/brassolis.html
Lucia limbaria	Lycaenidae	http://www.bobsbutterflies.com.au/view_lifecycle.php?s=Lucia%20limbaria	http://www.bobsbutterflies.com.au/view_lifecycle.php?s=Lucia%20limbaria	http://www.bobsbutterflies.com.au/view_lifecycle.php?s=Lucia%20limbaria	http://www.bobsbutterflies.com.au/view_lifecycle.php?s=Lucia%20limbaria	http://www.bobsbutterflies.com.au/view_lifecycle.php?s=Lucia%20limbaria
Megisba strongyle	Lycaenidae	http://lepidoptera.butterflyhouse.com.au/lyca/strongyle.html	http://lepidoptera.butterflyhouse.com.au/lyca/strongyle.html		Orr, A. and Kitching, R. 2010. The butterflies of Australia. Jacana Books. Australia.
Nacaduba berenice	Lycaenidae	http://lepidoptera.butterflyhouse.com.au/lyca/berenice.html	http://lepidoptera.butterflyhouse.com.au/lyca/berenice.html	http://lepidoptera.butterflyhouse.com.au/lyca/berenice.html	http://lepidoptera.butterflyhouse.com.au/lyca/berenice.html
Nacaduba biocellata	Lycaenidae	http://lepidoptera.butterflyhouse.com.au/lyca/biocellata.html	http://www.tobias-westmeier.de/nature_butterflies_australia_species.php? name=nacaduba_biocellata	http://www.tobias-westmeier.de/nature_butterflies_australia_species.php? name=nacaduba_biocellata	http://www.tobias-westmeier.de/nature_butterflies_australia_species.php? name=nacaduba_biocellata	http://www.tobias-westmeier.de/nature_butterflies_australia_species.php? name=nacaduba_biocellata
Nacaduba kurava	Lycaenidae	http://lepidoptera.butterflyhouse.com.au/lyca/kurava.html	http://lepidoptera.butterflyhouse.com.au/lyca/kurava.html	http://lepidoptera.butterflyhouse.com.au/lyca/kurava.html		http://lepidoptera.butterflyhouse.com.au/lyca/kurava.html
Neolucia agricola	Lycaenidae	http://lepidoptera.butterflyhouse.com.au/lyca/agricola.html	http://lepidoptera.butterflyhouse.com.au/lyca/agricola.html	http://lepidoptera.butterflyhouse.com.au/lyca/agricola.html			http://lepidoptera.butterflyhouse.com.au/lyca/agricola.html	http://lepidoptera.butterflyhouse.com.au/lyca/agricola.html
Neolucia hobartensis	Lycaenidae	Bond, S. 2016. Field guide to the butterflies of the Australian Capital Territory. NPA Publication Working Group. Canberra.	http://v3.boldsystems.org/index.php/Taxbrowser_Taxonpage?taxid=105189	http://v3.boldsystems.org/index.php/Taxbrowser_Taxonpage?taxid=105189
Nesolycaena urumelia	Lycaenidae	https://bobsbutterflies.com.au/view_lifecycle.php?s=Nesolycaena%20urumelia	http://lepidoptera.butterflyhouse.com.au/lyca/urumelia.html
Ogyris abrota	Lycaenidae	http://lepidoptera.butterflyhouse.com.au/lyca/abrota.html	https://museumsvictoria.com.au/bioinformatics/butter/images/abrolive6.htm	https://museumsvictoria.com.au/bioinformatics/butter/images/abrolive6.htm	https://museumsvictoria.com.au/bioinformatics/butter/images/subtlive15.htm	https://museumsvictoria.com.au/bioinformatics/butter/images/subtlive15.htm
Ogyris aenone	Lycaenidae	http://lepidoptera.butterflyhouse.com.au/lyca/aenone.html	http://lepidoptera.butterflyhouse.com.au/lyca/aenone.html	http://lepidoptera.butterflyhouse.com.au/lyca/aenone.html	http://lepidoptera.butterflyhouse.com.au/lyca/aenone.html
Ogyris amaryllis	Lycaenidae	http://lepidoptera.butterflyhouse.com.au/lyca/amaryllis.html	http://lepidoptera.butterflyhouse.com.au/lyca/amaryllis.html	http://lepidoptera.butterflyhouse.com.au/lyca/amaryllis.html	http://lepidoptera.butterflyhouse.com.au/lyca/amaryllis.html	http://lepidoptera.butterflyhouse.com.au/lyca/amaryllis.html
Ogyris barnardi	Lycaenidae	http://www.bowerbird.org.au/observations/95915	http://users.sa.chariot.net.au/~rbg/delphis_ds.htm	https://butterflyconservationsa.net.au/butterfly/bright-purple-azure/	https://butterflyconservationsa.net.au/butterfly/bright-purple-azure/	https://butterflyconservationsa.net.au/butterfly/bright-purple-azure/
Ogyris genoveva	Lycaenidae	http://www.purvision.com/butterflies/index.html	https://bobsbutterflies.com.au/view_lifecycle.php?s=Ogyris%20genoveva	https://bobsbutterflies.com.au/view_lifecycle.php?s=Ogyris%20genoveva	https://bobsbutterflies.com.au/view_lifecycle.php?s=Ogyris%20genoveva	https://bobsbutterflies.com.au/view_lifecycle.php?s=Ogyris%20genoveva
Ogyris iphis	Lycaenidae	http://lepidoptera.butterflyhouse.com.au/lyca/iphis.html	https://www.researchgate.net/publication/311542568_A_butterfly_found_again	https://www.researchgate.net/publication/311542568_A_butterfly_found_again	https://www.researchgate.net/publication/311542568_A_butterfly_found_again	https://www.researchgate.net/publication/311542568_A_butterfly_found_again
Ogyris olane	Lycaenidae	http://lepidoptera.butterflyhouse.com.au/lyca/olane.html; Bond, S. 2016. Field guide to the butterflies of the Australian Capital Territory. NPA Publication Working Group. Canberra.	http://users.sa.chariot.net.au/~rbg/olane_ds.htm		http://users.sa.chariot.net.au/~rbg/olane_ds.htm
Ogyris otanes	Lycaenidae	http://lepidoptera.butterflyhouse.com.au/lyca/otanes.html	http://lepidoptera.butterflyhouse.com.au/lyca/otanes.html	http://lepidoptera.butterflyhouse.com.au/lyca/otanes.html	http://lepidoptera.butterflyhouse.com.au/lyca/otanes.html	http://lepidoptera.butterflyhouse.com.au/lyca/otanes.html
Ogyris subterrestris	Lycaenidae	http://users.sa.chariot.net.au/~rbg/subterrestris_la.htm	https://bobsbutterflies.com.au/view_lifecycle.php?s=Ogyris%20subterrestris%20subterrestris	https://bobsbutterflies.com.au/view_lifecycle.php?s=Ogyris%20subterrestris%20subterrestris	https://bobsbutterflies.com.au/view_lifecycle.php?s=Ogyris%20subterrestris%20subterrestris	https://bobsbutterflies.com.au/view_lifecycle.php?s=Ogyris%20subterrestris%20subterrestris
Ogyris zosine	Lycaenidae	http://lepidoptera.butterflyhouse.com.au/lyca/zosine.html	http://lepidoptera.butterflyhouse.com.au/lyca/zosine.html	http://lepidoptera.butterflyhouse.com.au/lyca/zosine.html	http://lepidoptera.butterflyhouse.com.au/lyca/zosine.html	http://lepidoptera.butterflyhouse.com.au/lyca/zosine.html
Paralucia aurifera	Lycaenidae	http:// lepidoptera.butterflyhouse.com.au/ lyca/aurifer.html	https://en.wikipedia.org/wiki/Paralucia_aurifer	Orr, A. and Kitching, R. 2010. The butterflies of Australia. Jacana Books. Australia.	Orr, A. and Kitching, R. 2010. The butterflies of Australia. Jacana Books. Australia.
Paralucia pyrodiscus	Lycaenidae	http:// lepidoptera.butterflyho use.com.au/lyca/ pyrodiscus.html	http://www.purvision.com/butterflies/index.html	http://www.purvision.com/butterflies/index.html	http://www.purvision.com/butterflies/index.html	http://www.purvision.com/butterflies/index.html
Paralucia spinifera	Lycaenidae	http://lepidoptera.butterflyhouse.com.au/lyca/spinifera.html	http://www.purvision.com/butterflies/index.html	http://www.purvision.com/butterflies/index.html	http://www.purvision.com/butterflies/index.html
Petrelaea tombugensis	Lycaenidae	http://lepidoptera.butterflyhouse.com.au/lyca/tombugensis.html	https://species.wikimedia.org/wiki/Petrelaea_tombugensis confirmed with Orr, A. and Kitching, R. 2010. The butterflies of Australia. Jacana Books. Australia.	https://species.wikimedia.org/wiki/Petrelaea_tombugensis confirmed with Orr, A. and Kitching, R. 2010. The butterflies of Australia. Jacana Books. Australia.	Orr, A. and Kitching, R. 2010. The butterflies of Australia. Jacana Books. Australia.
Philiris diana	Lycaenidae	http://lepidoptera.butterflyhouse.com.au/lyca/diana.html	http://lepidoptera.butterflyhouse.com.au/lyca/diana.html	http://lepidoptera.butterflyhouse.com.au/lyca/diana.html	http://lepidoptera.butterflyhouse.com.au/lyca/diana.html	http://lepidoptera.butterflyhouse.com.au/lyca/diana.html
Philiris fulgens	Lycaenidae	http://lepidoptera.butterflyhouse.com.au/lyca/fulgens.html	http://lepidoptera.butterflyhouse.com.au/lyca/fulgens.html	http://lepidoptera.butterflyhouse.com.au/lyca/fulgens.html	http://lepidoptera.butterflyhouse.com.au/lyca/fulgens.html	http://lepidoptera.butterflyhouse.com.au/lyca/fulgens.html
Philiris innotatus	Lycaenidae	http://lepidoptera.butterflyhouse.com.au/lyca/innotatus.html	http://lepidoptera.butterflyhouse.com.au/lyca/innotatus.html	http://lepidoptera.butterflyhouse.com.au/lyca/innotatus.html	http://lepidoptera.butterflyhouse.com.au/lyca/innotatus.html	http://lepidoptera.butterflyhouse.com.au/lyca/innotatus.html
Philiris nitens	Lycaenidae	http://lepidoptera.butterflyhouse.com.au/lyca/nitens.html	http://lepidoptera.butterflyhouse.com.au/lyca/nitens.html	http://lepidoptera.butterflyhouse.com.au/lyca/nitens.html	http://lepidoptera.butterflyhouse.com.au/lyca/nitens.html	http://lepidoptera.butterflyhouse.com.au/lyca/nitens.html
Philiris sappheira	Lycaenidae	http://lepidoptera.butterflyhouse.com.au/lyca/sappheira.html	http://lepidoptera.butterflyhouse.com.au/lyca/sappheira.html	http://lepidoptera.butterflyhouse.com.au/lyca/sappheira.html	http://lepidoptera.butterflyhouse.com.au/lyca/sappheira.html	http://lepidoptera.butterflyhouse.com.au/lyca/sappheira.html
Praetaxila segecia	Lycaenidae	http://lepidoptera.butterflyhouse.com.au/lyca/segecia.html	http://lepidoptera.butterflyhouse.com.au/lyca/segecia.html	http://lepidoptera.butterflyhouse.com.au/lyca/segecia.html	http://lepidoptera.butterflyhouse.com.au/lyca/segecia.html	http://lepidoptera.butterflyhouse.com.au/lyca/segecia.html
Prosotas dubiosa	Lycaenidae	http://lepidoptera.butterflyhouse.com.au/lyca/dubiosa.html	Orr, A. and Kitching, R. 2010. The butterflies of Australia. Jacana Books. Australia.	Orr, A. and Kitching, R. 2010. The butterflies of Australia. Jacana Books. Australia.
Prosotas felderi	Lycaenidae	http://lepidoptera.butterflyhouse.com.au/lyca/felderi.html	http://lepidoptera.butterflyhouse.com.au/lyca/felderi.html	http://www.purvision.com/butterflies/index.html	http://lepidoptera.butterflyhouse.com.au/lyca/felderi.html
Prosotas nora	Lycaenidae	http://lepidoptera.butterflyhouse.com.au/lyca/nora.html	http://www.samuibutterflies.com/insects/butterflies/lycaenidae/prosotasnorasuperdates/ , Orr, A. and Kitching, R. 2010. The butterflies of Australia. Jacana Books. Australia.	https://fr.wikipedia.org/wiki/Prosotas , Orr, A. and Kitching, R. 2010. The butterflies of Australia. Jacana Books. Australia.
Pseudalmenus chlorinda	Lycaenidae	http://lepidoptera.butterflyhouse.com.au/lyca/chlorinda.html	https://bobsbutterflies.com.au/view_lifecycle.php?s=Pseudalmenus%20chlorinda%20chlorinda	https://bobsbutterflies.com.au/view_lifecycle.php?s=Pseudalmenus%20chlorinda%20chlorinda	https://bobsbutterflies.com.au/view_lifecycle.php?s=Pseudalmenus%20chlorinda%20chlorinda	https://bobsbutterflies.com.au/view_lifecycle.php?s=Pseudalmenus%20chlorinda%20chlorinda
Pseudodipsas cephenes	Lycaenidae	http://lepidoptera.butterflyhouse.com.au/lyca/cephenes.html			http://lepidoptera.butterflyhouse.com.au/lyca/cephenes.html	http://lepidoptera.butterflyhouse.com.au/lyca/cephenes.html
Pseudodipsas eone	Lycaenidae	http://lepidoptera.butterflyhouse.com.au/lyca/eone.html	https://bobsbutterflies.com.au/view_lifecycle.php?s=Pseudodipsas%20eone%20iole	https://bobsbutterflies.com.au/view_lifecycle.php?s=Pseudodipsas%20eone%20iole	https://bobsbutterflies.com.au/view_lifecycle.php?s=Pseudodipsas%20eone%20iole	https://bobsbutterflies.com.au/view_lifecycle.php?s=Pseudodipsas%20eone%20iole
Psychonotis caelius	Lycaenidae	http://lepidoptera.butterflyhouse.com.au/lyca/caelius.html	Orr, A. and Kitching, R. 2010. The butterflies of Australia. Jacana Books. Australia.	Orr, A. and Kitching, R. 2010. The butterflies of Australia. Jacana Books. Australia.	Orr, A. and Kitching, R. 2010. The butterflies of Australia. Jacana Books. Australia.
Rapala varuna	Lycaenidae	http://lepidoptera.butterflyhouse.com.au/lyca/varuna.html	http://lepidoptera.butterflyhouse.com.au/lyca/varuna.html	http://lepidoptera.butterflyhouse.com.au/lyca/varuna.html	http://lepidoptera.butterflyhouse.com.au/lyca/varuna.html	http://lepidoptera.butterflyhouse.com.au/lyca/varuna.html
Sahulana scintillata	Lycaenidae	http://lepidoptera.butterflyhouse.com.au/lyca/scintillata.html	Orr, A. and Kitching, R. 2010. The butterflies of Australia. Jacana Books. Australia.	Orr, A. and Kitching, R. 2010. The butterflies of Australia. Jacana Books. Australia.	Orr, A. and Kitching, R. 2010. The butterflies of Australia. Jacana Books. Australia.
Strymon bazochii	Lycaenidae	http://lepidoptera.butterflyhouse.com.au/lyca/bazochii.html	http://lepidoptera.butterflyhouse.com.au/lyca/bazochii.html	http://lepidoptera.butterflyhouse.com.au/lyca/bazochii.html			http://lepidoptera.butterflyhouse.com.au/lyca/bazochii.html	http://lepidoptera.butterflyhouse.com.au/lyca/bazochii.html
Theclinesthes albocincta	Lycaenidae	https://bobsbutterflies.com.au/view_lifecycle.php?s=Theclinesthes%20albocincta	https://bobsbutterflies.com.au/view_lifecycle.php?s=Theclinesthes%20albocincta	https://bobsbutterflies.com.au/view_lifecycle.php?s=Theclinesthes%20albocincta	https://bobsbutterflies.com.au/view_lifecycle.php?s=Theclinesthes%20albocincta	https://bobsbutterflies.com.au/view_lifecycle.php?s=Theclinesthes%20albocincta
Theclinesthes miskini	Lycaenidae	https://bobsbutterflies.com.au/view_lifecycle.php?s=Theclinesthes%20miskini%20eucalypti	http://lepidoptera.butterflyhouse.com.au/lyca/miskini-t.html	http://lepidoptera.butterflyhouse.com.au/lyca/miskini-t.html	http://lepidoptera.butterflyhouse.com.au/lyca/miskini-t.html
Theclinesthes onycha	Lycaenidae	http://lepidoptera.butterflyhouse.com.au/lyca/onycha.html	Orr, A. and Kitching, R. 2010. The butterflies of Australia. Jacana Books. Australia.	Orr, A. and Kitching, R. 2010. The butterflies of Australia. Jacana Books. Australia.	Orr, A. and Kitching, R. 2010. The butterflies of Australia. Jacana Books. Australia.	Orr, A. and Kitching, R. 2010. The butterflies of Australia. Jacana Books. Australia.
Theclinesthes serpentata	Lycaenidae	http://lepidoptera.butterflyhouse.com.au/lyca/serpentata.html	http://lepidoptera.butterflyhouse.com.au/lyca/serpentata.html	http://lepidoptera.butterflyhouse.com.au/lyca/serpentata.html			http://lepidoptera.butterflyhouse.com.au/lyca/serpentata.html	http://lepidoptera.butterflyhouse.com.au/lyca/serpentata.html
Theclinesthes sulpitius	Lycaenidae	http://lepidoptera.butterflyhouse.com.au/lyca/sulpitius.html	http://lepidoptera.butterflyhouse.com.au/lyca/sulpitius.html	http://lepidoptera.butterflyhouse.com.au/lyca/sulpitius.html			http://lepidoptera.butterflyhouse.com.au/lyca/sulpitius.html	http://lepidoptera.butterflyhouse.com.au/lyca/sulpitius.html
Zizina labradus	Lycaenidae	http://www.bobsbutterflies.com.au/view_lifecycle.php?s=Zizina%20labradus%20labradus	http://lepidoptera.butterflyhouse.com.au/lyca/labradus.html	http://lepidoptera.butterflyhouse.com.au/lyca/labradus.html
Zizina otis	Lycaenidae	Bond, S. 2016. Field guide to the butterflies of the Australian Capital Territory. NPA Publication Working Group. Canberra.	http://www.purvision.com/butterflies/index.html	http://www.purvision.com/butterflies/index.html	http://www.purvision.com/butterflies/index.html	http://www.purvision.com/butterflies/index.html
Zizula hylax attenuata	Lycaenidae	http://lepidoptera.butterflyhouse.com.au/lyca/hylax.html	http://lepidoptera.butterflyhouse.com.au/lyca/hylax.html	http://lepidoptera.butterflyhouse.com.au/lyca/hylax.html

## Sheet: Sheet2
http://v3.boldsystems.org/index.php/Taxbrowser_Taxonpage?taxid=295643																		https://bobsbutterflies.com.au/view_image.php?s=Allora%20doleschallii%20doleschallii&p=Final%20Larvae%202
http://lepidoptera.butterflyhouse.com.au/hesp/exclamationis.html																		http://www.butterflycircle.com/checklist/showbutterfly/232
http://lepidoptera.butterflyhouse.com.au/hesp/impar.html																		http://lepidoptera.butterflyhouse.com.au/hesp/impar.html
http://www.purvision.com/butterflies/index.html																		http://lepidoptera.butterflyhouse.com.au/hesp/trichopepla.html
http://lepidoptera.butterflyhouse.com.au/hesp/porphyropis.html																		http://lepidoptera.butterflyhouse.com.au/hesp/porphyropis.html
http://data.nhm.ac.uk/dataset/collection-specimens/resource/05ff2255-c38a-40c9-b657-4ccb55ab2feb?view_id=6ba121d1-da26-4ee1-81fa-7da11e68f68e&filters=preservative%3ADry+%28pinned%29&page=59																		https://bobsbutterflies.com.au/view_lifecycle.php?s=Hasora%20hurama%20hurama
http:// lepidoptera.butterflyhous e.com.au/hesp/ halyzia.html																		James, D.G. 2017. The book of caterpillars. The University of Chicago Press, Chicago, USA.
http://lepidoptera.butterflyhouse.com.au/hesp/flavovittata.html																		http://lepidoptera.butterflyhouse.com.au/hesp/flavovittata.html
http://www.purvision.com/butterflies/index.html?http%3A//www.purvision.com/butterflies/Melanitis_leda/index.html%3Ffilter%3DP																		http://lepidoptera.butterflyhouse.com.au/hesp/sunias.html
http://v3.boldsystems.org/index.php/Taxbrowser_Taxonpage?taxid=363605																		http://lepidoptera.butterflyhouse.com.au/lyca/democles.html
https://www.jcu.edu.au/discover-nature-at-jcu/animals/butterflies-and-moths-by-scientific-name/freyeria-putli																		http://lepidoptera.butterflyhouse.com.au/lyca/lineata.html
http://v3.boldsystems.org/index.php/Taxbrowser_Taxonpage?taxid=363297																		http://lepidoptera.butterflyhouse.com.au/lyca/lacturnus.html
http://lepidoptera.butterflyhouse.com.au/lyca/agricola.html																		https://bobsbutterflies.com.au/view_lifecycle.php?s=Freyeria%20putli%20putli
http://lepidoptera.butterflyhouse.com.au/lyca/bazochii.html																		http://lepidoptera.butterflyhouse.com.au/lyca/cyane.html
http://lepidoptera.butterflyhouse.com.au/lyca/serpentata.html																		http://lepidoptera.butterflyhouse.com.au/lyca/phaseli.html
http://lepidoptera.butterflyhouse.com.au/lyca/sulpitius.html																		http://www.bobsbutterflies.com.au/view_lifecycle.php?s=Lampides%20boeticus
http://www.purvision.com/butterflies/index.html																		http://lepidoptera.butterflyhouse.com.au/lyca/agricola.html
https://www.learnaboutbutterflies.com/Australia%20-%20Hypocysta%20metirius.htm																		http://lepidoptera.butterflyhouse.com.au/lyca/cephenes.html
http://www.tobias-westmeier.de/ nature_butterflies_australia_species.php? name=hypocysta_pseudirius																		http://lepidoptera.butterflyhouse.com.au/lyca/bazochii.html
http://www.butterflycircle.com/checklist/showbutterfly/101																		http://lepidoptera.butterflyhouse.com.au/lyca/serpentata.html
Bond, S. 2016. Field guide to the butterflies of the Australian Capital Territory. NPA Publication Working Group. Canberra.																		http://lepidoptera.butterflyhouse.com.au/lyca/sulpitius.html
http://butterflycircle.blogspot.com/2010/09/life-history-of-leopard.html																		http://lepidoptera.butterflyhouse.com.au/nymp/irius.html
http://lepidoptera.butterflyhouse.com.au/nymp/zoilus.html																		http://lepidoptera.butterflyhouse.com.au/nymp/metirius.html
http://lepidoptera.butterflyhouse.com.au/nymp/hamata.html																		http://lepidoptera.butterflyhouse.com.au/nymp/pseudirius.html
http://www.purvision.com/butterflies/index.html																		http://www.butterflycircle.com/checklist/showbutterfly/101
http://www.purvision.com/butterflies/index.html																		Bond, S. 2016. Field guide to the butterflies of the Australian Capital Territory. NPA Publication Working Group. Canberra.
http://www.naba.org/chapters/nabambc/frames-2species.asp?sp1=Vanessa- virginiensis&sp2=Vanessa-cardui																		http://butterflycircle.blogspot.com/2010/09/life-history-of-leopard.html
http://lepidoptera.butterflyhouse.com.au/nymp/itea.html																		http://lepidoptera.butterflyhouse.com.au/nymp/zoilus.html
http://www.bubuleps.com/Atrophaneurapolydorus.php																		James, D.G. 2017. The book of caterpillars. The University of Chicago Press, Chicago, USA.
http://www.bushpea.com/bf/pg/all/a/ambrax%20swallowtail%2001.html																		http://lepidoptera.butterflyhouse.com.au/nymp/abeona.html
http://www.purvision.com/butterflies/index.html																		https://bobsbutterflies.com.au/view_lifecycle.php?s=Vagrans%20egista%20propinqua
http://www.aus-lep.com/FAMILIES%20HTM%20FILES/Pieridae/Pierinae/elodina%20angulipennis.htm																		http://lepidoptera.butterflyhouse.com.au/nymp/cardui.html
																		http://lepidoptera.butterflyhouse.com.au/nymp/itea.html
																		http://lepidoptera.butterflyhouse.com.au/papi/polydorus.html
																		http://lepidoptera.butterflyhouse.com.au/papi/ambrax.html
																		http://lepidoptera.butterflyhouse.com.au/pier/perimale.html
																		http://lepidoptera.butterflyhouse.com.au/pier/angulipennis.html
